# Supplementary material for: Human and Epstein-Barr Virus miRNA Profiling as Predictive Biomarkers for Endemic Burkitt Lymphoma
Source: Front Microbiol. 2017 Mar 28;8:501. doi: 10.3389/fmicb.2017.00501 (PMC5368269; doi:10.3389/fmicb.2017.00501)
Supplement: Supplementary Data Sheet 1 — Normalized expression counts of Human and EBV miRNAs expressed in eBL tumor. [file DataSheet1.xlsx]

## Sheet: eBL_TMM_noramlized_miR_counts.c
miRNA	eBL_01	eBL_02	eBL_27	eBL_03	eBL_15	eBL_07	eBL_29	eBL_23	eBL_14	eBL_12	eBL_13	eBL_16	eBL_25	eBL_17	eBL_20	eBL_22	eBL_30
ebv-mir-bhrf1-1	3	40	0	0	0	0	481	8351	2	3	0	0	1420	2	0	8	93
ebv-mir-bhrf1-2	0	0	0	0	0	0	0	4	0	0	0	0	1	0	0	0	0
ebv-mir-bhrf1-2_1	1	3	0	0	0	0	36	863	1	0	0	0	382	0	0	0	5
ebv-mir-bhrf1-3	1	8	0	0	0	0	87	441	0	0	0	0	96	0	0	0	0
ebv-mir-bart3_1	478	1064	1442	0	113	567	582	310	157	500	456	2607	53	168	514	4	840
ebv-mir-bart3	1313	2137	1654	0	387	3052	126	1348	1438	535	307	3598	42	97	1208	19	1714
ebv-mir-bart4	412	281	97	0	58	860	24	46	639	516	341	903	10	53	396	10	139
ebv-mir-bart4_1	60	79	57	0	6	162	2	27	72	11	20	260	5	15	134	1	74
ebv-mir-bart1-5p	640	753	985	0	56	1456	64	705	636	467	254	1286	67	173	579	19	688
ebv-mir-bart1-3p	326	471	189	0	58	570	13	263	651	55	69	5397	20	123	48	3	239
ebv-mir-bart15	31	13	156	0	4	37	19	18	59	100	22	239	3	2	73	1	29
ebv-mir-bart5	90	66	306	0	8	121	7	101	134	22	13	277	6	13	38	1	82
ebv-mir-bart5_	0	1	0	0	0	1	0	1	6	3	0	1	0	0	1	0	1
ebv-mir-bart16	1526	2277	53	1	143	4835	81	597	1499	464	377	1542	169	1253	1563	36	595
ebv-mir-bart17-5p	2709	5530	1421	1	505	9828	324	1553	2158	561	412	3209	125	2253	5114	50	1811
ebv-mir-bart17-3p	462	648	299	0	118	643	20	237	428	96	75	2342	5	83	541	8	295
ebv-mir-bart6-5p	492	430	352	0	49	629	108	224	311	647	229	450	20	125	200	4	128
ebv-mir-bart6-3p	4524	6268	2354	5	368	11954	233	1413	5109	2722	1592	769	253	1555	6639	149	3258
ebv-mir-bart21-5p	49	60	22	0	11	51	3	36	9	6	0	185	10	39	3	0	42
ebv-mir-bart21-3p	190	154	53	0	13	106	4	60	64	98	76	201	5	13	40	4	62
ebv-mir-bart18-5p	47	63	126	0	26	60	3	254	34	6	15	345	14	5	13	1	111
ebv-mir-bart18-3p	429	694	3007	0	259	740	266	2724	142	498	269	3931	182	301	141	8	1948
ebv-mir-bart7_1	3924	5297	20601	5	1749	5419	1673	7700	1470	9366	3960	10328	295	1786	1288	35	16475
ebv-mir-bart7	766	928	1139	0	103	2940	90	1130	1245	152	184	3492	81	260	1499	21	889
ebv-mir-bart8	1279	1823	4071	1	152	1368	470	2571	1535	479	459	2603	147	361	909	26	1653
ebv-mir-bart8_1	1119	1597	1627	0	113	2875	98	1057	1080	354	416	2108	96	752	1441	44	810
ebv-mir-bart9_1	1051	1170	3733	0	242	1569	250	1609	646	1484	698	5573	64	218	740	10	1281
ebv-mir-bart9	182	350	238	0	81	801	7	356	469	21	105	2234	9	61	212	4	167
ebv-mir-bart22	947	1334	7172	1	423	2359	427	2087	422	242	396	5188	261	734	334	14	3500
ebv-mir-bart10_1	47	49	117	0	8	70	10	20	15	38	29	39	0	5	25	1	87
ebv-mir-bart10	1020	1487	15942	3	776	2117	839	10064	491	647	563	10266	571	445	458	15	9052
ebv-mir-bart11-5p	548	631	335	1	19	1793	39	233	864	214	159	1172	31	175	1010	21	251
ebv-mir-bart11-3p	4895	12314	4430	1	2487	21482	1761	5480	6753	15310	5463	13018	620	4184	6466	185	7024
ebv-mir-bart12	52	21	0	0	0	77	0	2	271	98	65	17	2	7	230	1	5
ebv-mir-bart19-5p	2216	2266	383	0	130	4219	239	271	4166	450	428	2131	70	372	3697	50	564
ebv-mir-bart19-3p	576	953	2058	0	231	1333	982	693	397	1623	1178	7097	54	409	337	7	1456
ebv-mir-bart20-5p	2	3	4	0	0	2	0	2	3	4	0	25	0	0	0	0	2
ebv-mir-bart20-3p	1	4	4	0	0	5	1	2	2	0	1	22	0	2	0	0	2
ebv-mir-bart13	371	345	475	0	13	954	94	119	378	336	312	745	10	207	134	9	268
ebv-mir-bart14_1	32	89	9	0	28	151	2	14	69	0	0	647	2	24	51	3	12
ebv-mir-bart14	1674	1405	1720	0	115	4650	140	765	1155	449	105	1988	141	742	827	35	1161
ebv-mir-bart2-5p	922	1505	629	0	169	2037	171	806	1011	46	169	3519	91	280	1127	34	840
ebv-mir-bart2-3p	37	73	104	0	8	47	5	17	22	45	19	85	0	7	47	1	12
hsa-let-7a-2-3p	0	0	0	0	0	0	0	0	0	0	0	0	0	0	0	0	0
hsa-let-7a-3p	2	4	10	4	0	2	1	2	3	0	1	1	4	0	0	0	4
hsa-let-7a-5p	15490	15126	4906	20808	3330	14431	6462	9281	8532	2683	7373	10545	23656	37546	34022	8022	10246
hsa-let-7b-3p	1	0	0	5	0	0	0	0	7	0	4	0	1	2	2	1	0
hsa-let-7b-5p	1883	446	45	3353	90	684	238	401	5203	3760	2031	194	412	824	8522	1256	186
hsa-let-7c	175	123	81	238	51	140	144	182	98	103	220	135	213	289	290	148	68
hsa-let-7d-3p	11	9	1	67	2	29	3	2	55	7	7	2	5	5	35	3	0
hsa-let-7d-5p	551	1076	177	1325	77	639	664	181	686	107	464	332	327	936	2313	262	174
hsa-let-7e-3p	0	1	0	0	0	0	1	0	1	1	0	0	0	0	0	1	0
hsa-let-7e-5p	97	223	102	198	36	99	88	64	149	34	83	124	173	321	330	137	76
hsa-let-7f-1-3p	1	1	0	2	0	1	0	0	4	0	2	1	1	0	2	0	0
hsa-let-7f-2-3p	1	1	6	1	2	0	3	1	1	0	0	2	5	0	0	0	3
hsa-let-7f-5p	13830	33593	17833	25803	9723	22428	25249	15486	8813	855	5785	38279	40248	53760	45639	9054	17290
hsa-let-7g-3p	3	2	14	4	0	1	0	2	5	0	3	2	0	0	0	1	2
hsa-let-7g-5p	3087	4270	2139	6188	705	1836	7002	1352	3440	677	3193	2413	2847	2242	10524	2171	2989
hsa-let-7i-3p	4	3	1	16	2	8	12	2	33	8	7	4	1	3	29	5	2
hsa-let-7i-5p	4399	7321	5192	9181	4587	11277	18252	8067	4186	8829	10717	8402	10731	17710	14682	2827	6760
hsa-miR-1	10	85	0	0	0	27	0	0	0	0	1	2	1	0	0	0	0
hsa-miR-100-3p	0	0	0	0	0	1	0	0	0	0	0	0	0	0	0	0	1
hsa-miR-100-5p	42	268	32	59	81	162	24	28	95	207	376	315	13	63	43	55	71
hsa-miR-101-3p	1370	707	2520	976	2254	570	4117	5913	609	1458	1901	2527	4562	1590	557	358	5006
hsa-miR-101-5p	7	1	1	4	7	1	11	16	7	7	5	13	9	8	2	1	11
hsa-miR-103a-2-5p	3	3	0	0	9	4	1	3	2	4	0	22	2	2	0	3	1
hsa-miR-103a-3p	8380	3961	4188	5109	2891	5275	3442	9385	6383	8208	6130	3942	10265	8902	3587	3800	7261
hsa-miR-103b	0	0	0	0	0	0	0	0	0	0	0	0	0	0	0	0	0
hsa-miR-105-3p	0	0	0	0	0	0	0	0	0	0	0	0	0	0	0	0	0
hsa-miR-105-5p	0	0	0	0	0	0	0	0	0	0	0	0	0	0	0	0	0
hsa-miR-106a-3p	1	0	0	0	2	1	0	2	1	0	1	0	1	0	2	0	0
hsa-miR-106a-5p	24	25	14	14	30	36	11	46	42	12	19	51	20	20	56	12	26
hsa-miR-106b-3p	1198	1317	226	1606	727	1833	1017	714	1687	6376	2748	1129	1478	2112	604	324	938
hsa-miR-106b-5p	207	194	246	175	152	156	343	412	324	108	168	319	206	97	178	152	282
hsa-miR-107	3649	1110	1637	2810	1392	2173	2266	5267	2733	3955	2659	2092	4890	5131	1856	1385	3553
hsa-miR-10a-3p	0	0	0	1	0	0	0	0	4	0	1	1	0	0	0	1	0
hsa-miR-10a-5p	588	672	489	428	241	927	1204	2851	6307	9790	12764	10784	1632	558	2370	3550	2124
hsa-miR-10b-3p	1	0	0	0	0	0	0	0	2	0	0	1	0	0	0	1	0
hsa-miR-10b-5p	6739	8205	115040	1502	34034	6342	2332	15685	5830	1111	20398	42183	12556	22662	937	16433	17910
hsa-miR-1178-3p	0	0	0	0	0	0	0	0	0	0	0	0	0	0	0	0	0
hsa-miR-1178-5p	0	0	0	0	0	0	0	0	0	0	0	0	0	0	0	0	0
hsa-miR-1179	0	1	0	0	2	0	0	0	0	0	0	0	1	0	0	0	0
hsa-miR-1180	6	6	0	13	0	1	1	0	17	11	6	0	5	3	14	6	1
hsa-miR-1181	0	0	0	0	0	0	0	0	0	0	0	0	0	0	0	0	0
hsa-miR-1182	0	0	0	0	0	0	0	0	0	0	0	0	0	0	0	0	0
hsa-miR-1183	0	0	0	0	0	0	0	0	0	0	0	0	0	0	0	0	0
hsa-miR-1184	0	0	0	0	0	0	0	0	0	0	0	0	0	0	0	0	0
hsa-miR-1185-1-3p	0	0	0	0	0	0	0	0	0	0	0	1	0	0	0	0	0
hsa-miR-1185-2-3p	0	0	0	0	0	0	0	0	0	0	0	0	0	0	0	0	0
hsa-miR-1185-5p	0	0	0	0	0	0	0	0	0	0	0	0	0	0	0	0	0
hsa-miR-1193	0	0	0	0	0	0	0	0	0	0	0	0	0	0	0	0	0
hsa-miR-1197	0	0	0	0	0	0	0	0	0	0	0	0	0	0	0	0	0
hsa-miR-1200	0	0	0	0	0	0	0	0	0	0	0	0	0	0	0	0	0
hsa-miR-1202	0	0	0	0	0	0	0	0	0	0	0	0	0	0	0	0	0
hsa-miR-1203	0	0	0	0	0	0	0	0	0	0	0	0	0	0	0	0	0
hsa-miR-1204	0	0	0	0	0	0	0	0	0	0	0	0	0	0	0	0	0
hsa-miR-1205	0	0	0	0	0	0	0	0	0	0	0	0	0	0	0	0	0
hsa-miR-1206	0	0	0	0	0	0	0	0	0	0	0	0	0	0	0	0	0
hsa-miR-1207-3p	0	0	0	0	0	0	0	0	0	0	0	0	0	0	0	0	0
hsa-miR-1207-5p	0	0	0	0	0	0	0	0	0	0	0	0	0	0	0	0	0
hsa-miR-1208	0	0	0	0	0	0	0	0	0	0	0	0	0	0	0	0	0
hsa-miR-122-3p	0	0	0	0	0	0	0	0	0	0	0	0	0	0	0	0	0
hsa-miR-1224-3p	0	0	0	0	0	0	0	0	0	0	0	0	0	0	1	0	0
hsa-miR-1224-5p	0	0	0	2	0	0	0	0	3	0	0	0	0	2	0	1	0
hsa-miR-1225-3p	0	0	0	0	0	0	0	0	0	0	0	0	0	0	0	0	0
hsa-miR-1225-5p	0	0	0	0	0	0	0	0	0	0	0	0	0	0	0	0	0
hsa-miR-122-5p	0	0	0	0	0	0	0	0	0	34	0	0	0	2	0	0	0
hsa-miR-1226-3p	1	2	0	0	0	0	0	1	1	1	0	0	1	1	0	0	0
hsa-miR-1226-5p	3	0	0	2	5	5	0	1	1	1	0	0	2	2	9	5	1
hsa-miR-1227-3p	0	0	0	0	0	0	0	0	0	0	0	0	0	0	0	1	0
hsa-miR-1227-5p	0	0	0	0	0	0	0	0	0	0	0	0	0	0	0	0	0
hsa-miR-1228-3p	0	1	0	1	0	0	0	0	2	0	0	0	0	0	0	0	0
hsa-miR-1228-5p	0	0	0	0	0	0	0	0	0	0	1	0	0	0	0	0	0
hsa-miR-1229-3p	1	0	0	1	0	1	0	0	0	0	0	0	0	1	0	0	0
hsa-miR-1229-5p	0	0	0	0	0	0	0	0	0	0	0	0	0	0	0	0	0
hsa-miR-1231	0	0	0	0	0	0	0	0	0	0	0	0	0	0	0	0	0
hsa-miR-1233-1-5p	0	0	0	0	0	0	0	0	0	0	0	0	0	0	0	0	0
hsa-miR-1233-3p	0	0	0	0	0	0	0	0	0	0	0	0	0	0	1	0	0
hsa-miR-1234-3p	0	0	0	2	0	0	0	0	2	0	0	0	0	0	2	0	0
hsa-miR-1234-5p	0	0	0	0	0	0	0	0	0	0	0	0	0	0	1	0	0
hsa-miR-1236-3p	0	0	0	0	0	0	0	0	0	0	0	0	0	0	0	0	0
hsa-miR-1236-5p	0	0	0	0	0	0	0	0	0	0	0	0	0	0	0	0	0
hsa-miR-1237-3p	0	0	0	0	0	0	0	0	0	0	0	0	0	0	0	0	0
hsa-miR-1237-5p	0	0	0	0	0	0	0	0	0	0	0	0	0	0	0	0	0
hsa-miR-1238-3p	0	0	0	0	0	0	0	0	1	0	0	0	0	0	0	0	0
hsa-miR-1238-5p	0	0	0	0	0	0	0	0	0	0	0	0	0	0	0	0	0
hsa-miR-1243	1	0	0	0	0	0	0	1	0	0	0	0	1	0	0	0	0
hsa-miR-124-3p	0	0	0	0	0	0	0	0	0	0	0	0	0	0	0	0	0
hsa-miR-1244	0	1	0	0	0	1	1	1	0	0	0	0	0	0	0	2	0
hsa-miR-1245a	0	0	0	0	0	0	0	0	0	0	0	0	0	0	0	0	0
hsa-miR-1245b-3p	0	0	0	0	0	0	0	0	0	0	0	0	0	0	0	0	0
hsa-miR-1245b-5p	0	0	0	0	0	0	0	0	0	0	0	0	0	0	0	0	0
hsa-miR-124-5p	0	0	0	0	0	0	0	0	0	0	0	0	0	0	0	0	0
hsa-miR-1246	42	828	1398	1	15	2265	585	56	312	111	30	340	12	231	59	248	162
hsa-miR-1247-3p	0	0	0	0	0	0	3	6	0	1	1	0	1	0	0	1	0
hsa-miR-1247-5p	2	0	0	7	6	4	4	1	1	0	6	3	0	0	1	0	0
hsa-miR-1248	0	1	0	0	3	0	0	1	0	0	0	0	0	0	2	3	1
hsa-miR-1249	0	0	0	1	2	1	1	0	6	1	1	0	2	2	2	2	0
hsa-miR-1250	0	0	0	0	0	0	0	0	0	0	1	0	1	0	0	0	0
hsa-miR-1251	0	0	0	0	0	0	0	0	0	0	0	0	0	0	0	0	0
hsa-miR-1252	0	0	0	0	0	0	0	0	0	0	0	0	0	0	0	0	0
hsa-miR-1253	0	0	0	0	0	2	0	0	0	0	0	0	0	0	0	0	0
hsa-miR-1254	2	6	0	1	2	8	2	3	9	1	7	6	1	5	16	7	0
hsa-miR-1255a	6	0	0	3	0	0	0	0	4	4	2	0	1	2	2	8	0
hsa-miR-1255b-2-3p	0	0	0	0	0	0	0	0	0	0	0	0	0	0	0	0	0
hsa-miR-1255b-5p	0	3	0	2	0	1	3	0	7	4	1	0	1	6	8	0	0
hsa-miR-1256	0	1	0	0	0	0	0	0	0	0	0	0	0	0	0	0	0
hsa-miR-1257	0	0	0	0	0	0	0	0	0	0	0	0	0	0	0	0	0
hsa-miR-1258	2	8	0	1	6	10	5	4	0	0	0	3	0	4	0	0	2
hsa-miR-125a-3p	0	1	0	0	0	0	1	0	0	1	3	0	1	0	2	0	0
hsa-miR-125a-5p	112	766	41	149	360	276	34	92	730	139	305	156	86	255	304	499	32
hsa-miR-125b-1-3p	2	6	0	2	4	3	0	0	6	3	20	2	0	3	13	3	0
hsa-miR-125b-2-3p	2	7	9	6	11	21	0	5	1	4	8	13	2	5	2	9	1
hsa-miR-125b-5p	12	56	14	43	39	53	2	13	123	30	135	65	3	13	75	32	0
hsa-miR-1260a	120	240	14	806	177	326	159	75	766	71	118	365	80	58	647	535	100
hsa-miR-1260b	127	244	41	821	182	328	159	78	769	77	133	376	82	60	651	542	140
hsa-miR-1261	2	0	0	6	2	4	2	1	2	0	4	4	1	2	3	3	0
hsa-miR-1262	0	0	0	0	0	0	0	0	0	0	0	0	0	0	0	0	0
hsa-miR-1263	0	0	0	0	0	0	0	0	0	0	0	0	0	0	0	0	0
hsa-miR-126-3p	467	186	308	301	227	229	278	1260	915	188	272	540	1732	306	319	188	256
hsa-miR-1264	0	0	0	0	0	0	0	0	0	0	0	1	0	0	0	0	0
hsa-miR-1265	0	0	0	0	0	0	0	0	0	0	0	0	0	0	0	0	0
hsa-miR-126-5p	820	789	1245	772	1125	213	530	2374	919	0	67	2100	1195	824	547	483	1150
hsa-miR-1266	0	0	0	0	0	0	0	0	0	0	0	0	0	0	0	0	0
hsa-miR-1267	0	0	0	0	0	0	0	0	0	0	0	0	0	0	0	0	0
hsa-miR-1268a	3	2	0	1	0	0	2	0	2	0	11	1	1	0	18	5	0
hsa-miR-1268b	3	1	0	2	0	0	2	0	3	0	11	1	1	0	23	5	0
hsa-miR-1269a	0	0	0	0	0	0	0	0	0	0	0	0	0	0	0	0	0
hsa-miR-1269b	0	0	0	0	0	0	0	0	0	0	0	0	0	0	0	0	0
hsa-miR-1270	8	14	9	2	9	20	6	11	2	14	11	3	8	16	20	17	5
hsa-miR-1271-3p	0	0	0	0	0	0	0	0	0	1	0	0	0	0	0	0	0
hsa-miR-1271-5p	5	6	0	2	0	0	0	2	0	0	1	1	0	0	0	0	1
hsa-miR-1272	0	0	0	0	0	0	0	0	0	0	0	0	0	0	0	0	0
hsa-miR-1273a	0	0	0	0	0	2	1	0	0	0	0	1	0	0	0	0	0
hsa-miR-1273c	0	1	0	0	0	0	0	0	0	0	2	1	0	0	0	0	0
hsa-miR-1273d	0	0	0	0	0	0	1	0	1	0	1	1	1	0	2	1	0
hsa-miR-1273e	0	1	0	0	0	1	1	0	0	0	0	0	0	0	0	0	2
hsa-miR-1273f	0	0	0	0	2	0	1	0	1	1	1	0	1	3	0	1	0
hsa-miR-1273g-3p	1	2	0	1	0	1	1	0	1	0	0	0	0	0	2	0	2
hsa-miR-1273g-5p	0	0	0	0	0	0	0	0	0	0	0	0	0	0	0	0	0
hsa-miR-127-3p	651	442	107	421	1089	930	22	94	623	902	3174	555	125	584	164	180	124
hsa-miR-1275	8	131	14	36	32	33	136	6	25	75	39	7	24	37	226	61	17
hsa-miR-127-5p	0	0	0	0	2	2	0	1	1	0	0	0	1	0	1	0	0
hsa-miR-1276	0	1	0	1	0	0	0	0	1	0	0	1	0	0	2	1	0
hsa-miR-1277-3p	0	0	0	0	0	0	0	0	0	0	0	0	0	0	0	0	0
hsa-miR-1277-5p	1	0	3	0	2	1	0	0	0	0	0	0	3	0	0	1	0
hsa-miR-1278	0	0	0	0	0	0	0	0	0	0	0	0	0	0	0	0	1
hsa-miR-1279	0	0	0	0	0	0	0	0	0	0	0	0	0	0	0	0	0
hsa-miR-128	643	3403	393	1222	1275	1699	1353	1911	830	438	565	672	900	1450	2774	4250	329
hsa-miR-1281	0	0	0	0	0	0	0	0	0	0	0	0	0	0	0	0	0
hsa-miR-1282	0	0	0	0	0	0	0	0	0	0	0	0	0	0	0	0	0
hsa-miR-1283	0	0	0	0	0	0	0	0	0	0	0	0	0	0	0	0	0
hsa-miR-1284	2	2	0	2	0	0	0	0	1	0	0	3	0	0	2	4	1
hsa-miR-1285-3p	18	30	1	61	8	13	8	9	154	16	23	7	8	16	182	37	2
hsa-miR-1285-5p	4	5	4	10	0	1	1	0	2	1	3	0	2	3	1	3	0
hsa-miR-1286	0	0	6	0	2	0	1	0	0	0	0	0	0	0	0	0	0
hsa-miR-1287	3	1	0	0	0	0	0	0	3	12	2	0	1	2	0	0	0
hsa-miR-1288	0	0	0	0	0	0	0	1	0	0	0	1	1	0	0	1	0
hsa-miR-1289	0	0	0	0	0	0	0	0	0	0	0	0	0	0	0	0	0
hsa-miR-1290	2	45	9	0	0	133	36	0	9	1	1	32	0	16	2	20	1
hsa-miR-1291	0	2	0	0	0	2	1	1	1	0	1	0	0	1	0	1	0
hsa-miR-129-1-3p	0	0	0	1	0	7	0	3	1	0	2	1	4	0	2	5	0
hsa-miR-129-2-3p	0	2	0	5	2	1	0	7	0	0	6	1	3	2	1	24	0
hsa-miR-1292-3p	0	0	0	0	0	0	0	0	0	0	0	0	0	0	0	0	0
hsa-miR-1292-5p	0	2	0	3	0	1	0	0	2	6	0	0	0	0	2	0	0
hsa-miR-1293	0	0	0	0	0	0	0	0	0	0	0	0	0	0	0	0	0
hsa-miR-1294	9	15	1	14	8	3	27	4	3	45	16	13	7	18	10	5	0
hsa-miR-1295a	10	22	9	16	0	45	0	9	6	4	1	0	3	2	0	19	6
hsa-miR-1295b-3p	0	0	0	0	0	0	0	0	0	0	0	0	0	0	0	0	0
hsa-miR-1295b-5p	0	0	0	0	0	0	0	0	0	0	0	0	0	0	0	0	0
hsa-miR-129-5p	8	10	9	43	13	85	0	46	2	63	113	2	121	5	13	99	24
hsa-miR-1296	0	3	0	2	2	3	2	1	6	4	5	1	0	0	3	8	0
hsa-miR-1297	0	0	0	0	0	0	0	0	0	0	0	0	0	0	0	0	0
hsa-miR-1298	0	0	0	0	0	0	0	0	0	0	0	0	0	0	0	1	0
hsa-miR-1299	2	22	0	2	0	0	6	0	2	1	5	1	4	0	0	7	0
hsa-miR-1301	3	3	0	7	0	5	1	2	13	4	3	0	3	3	1	2	1
hsa-miR-1302	0	0	0	0	0	0	0	0	0	0	0	0	0	0	0	0	0
hsa-miR-1303	9	4	1	4	4	38	0	4	20	1	12	7	12	14	16	19	8
hsa-miR-1304-3p	24	78	36	18	409	424	132	208	22	360	356	259	159	875	95	49	289
hsa-miR-1304-5p	2	3	0	0	2	1	1	2	0	1	2	3	0	3	4	1	1
hsa-miR-1305	0	0	0	0	0	0	0	0	0	0	0	0	0	0	0	0	0
hsa-miR-1306-3p	0	1	0	1	2	1	0	0	1	4	1	0	1	2	1	0	0
hsa-miR-1306-5p	1	0	0	3	0	1	1	1	5	5	0	1	0	3	3	1	0
hsa-miR-1307-3p	192	275	46	151	201	308	68	77	238	491	202	146	148	178	203	212	77
hsa-miR-1307-5p	26	65	99	10	142	15	73	80	51	61	68	27	74	18	17	39	39
hsa-miR-130a-3p	224	61	5	232	38	151	82	223	585	101	114	147	127	336	478	58	92
hsa-miR-130a-5p	0	0	0	0	0	0	0	0	0	0	0	0	0	0	0	0	0
hsa-miR-130b-3p	595	794	296	441	252	1218	606	381	481	493	308	512	641	509	1476	2986	376
hsa-miR-130b-5p	51	164	10	130	92	54	49	21	45	21	33	113	10	36	125	243	35
hsa-miR-1321	0	0	0	0	0	0	0	0	0	0	0	0	0	0	0	0	0
hsa-miR-1322	0	1	4	0	6	8	8	5	0	0	0	2	0	2	3	4	4
hsa-miR-1323	0	0	0	0	0	0	0	0	0	0	0	0	0	0	0	0	0
hsa-miR-132-3p	2	8	5	14	15	22	3	9	29	2	9	10	4	11	16	26	1
hsa-miR-1324	0	0	0	0	0	0	0	0	0	0	0	0	0	0	0	0	0
hsa-miR-132-5p	0	5	0	0	0	5	3	0	2	1	4	4	0	2	1	4	0
hsa-miR-133a	53	649	0	0	0	140	0	1	1	1	10	5	3	2	22	1	0
hsa-miR-133b	8	46	0	0	0	12	0	0	0	0	2	0	0	0	1	0	0
hsa-miR-134	6	0	0	8	0	3	1	0	5	12	7	0	2	2	4	2	0
hsa-miR-1343	0	0	0	0	0	0	0	0	2	0	1	2	0	0	0	0	0
hsa-miR-135a-3p	0	0	0	0	0	0	0	0	0	0	0	0	0	0	0	0	0
hsa-miR-135a-5p	0	0	0	0	0	0	0	1	0	0	0	4	1	0	0	0	0
hsa-miR-135b-3p	0	0	0	0	0	0	0	0	0	0	0	0	0	0	0	0	0
hsa-miR-135b-5p	0	0	0	0	0	0	0	3	0	0	0	0	0	0	0	0	0
hsa-miR-136-3p	1	1	5	0	13	1	0	2	2	1	9	5	3	3	1	1	0
hsa-miR-136-5p	0	0	0	0	0	0	0	0	1	0	0	0	0	0	0	0	0
hsa-miR-137	0	0	0	0	0	0	0	0	0	0	0	0	0	0	0	0	0
hsa-miR-138-1-3p	6	9	0	0	2	5	2	3	1	0	0	3	7	5	8	21	5
hsa-miR-138-2-3p	0	0	0	0	0	0	0	1	0	0	0	0	0	0	0	0	0
hsa-miR-138-5p	67	105	27	1	73	53	60	20	27	4	4	186	74	16	127	274	30
hsa-miR-139-3p	0	0	0	0	0	1	0	0	0	9	0	0	1	0	0	10	0
hsa-miR-139-5p	0	1	0	0	0	1	1	1	36	1	0	1	3	3	3	142	0
hsa-miR-140-3p	913	1124	494	1174	750	1675	280	1138	2272	1706	965	561	1151	1123	1311	912	969
hsa-miR-140-5p	17	46	39	18	23	9	34	24	9	3	16	29	15	3	7	22	21
hsa-miR-141-3p	8	5	27	0	17	2	41	35	3	8	6	90	21	8	10	6	25
hsa-miR-141-5p	0	0	0	0	0	0	0	1	0	0	0	0	0	0	0	0	0
hsa-miR-142-3p	116	169	1071	80	413	44	844	506	124	44	100	581	675	21	95	84	497
hsa-miR-142-5p	6131	14156	1901	5276	16054	14059	6570	5016	6184	564	2422	11303	31002	7588	4712	4026	2149
hsa-miR-143-3p	975	11493	37376	1031	15985	1360	3962	3057	2306	5799	23300	26266	3610	9351	3832	5787	3422
hsa-miR-143-5p	0	1	3	0	0	0	0	0	3	3	5	0	0	2	4	2	0
hsa-miR-144-3p	237	59	41	224	416	46	415	944	407	115	263	323	580	162	183	37	485
hsa-miR-144-5p	786	221	80	888	306	182	840	1278	900	64	442	252	2449	1606	563	148	1654
hsa-miR-145-3p	0	8	0	1	0	0	0	0	4	1	4	10	1	0	3	1	0
hsa-miR-145-5p	20	216	9	20	60	10	1	4	400	306	667	306	6	8	1187	198	6
hsa-miR-1468	1	7	1	17	0	4	15	3	5	4	2	2	4	9	4	5	7
hsa-miR-1469	0	0	0	0	0	0	0	0	0	0	0	0	0	0	0	0	0
hsa-miR-146a-3p	0	0	0	0	0	0	0	0	0	0	0	0	0	0	0	0	0
hsa-miR-146a-5p	471	666	357	447	958	1115	4752	815	480	2929	2889	564	350	336	168	289	188
hsa-miR-146b-3p	6	27	5	44	8	30	7	4	55	67	52	2	6	20	23	11	2
hsa-miR-146b-5p	1950	3533	4574	1647	1492	3205	7657	2952	1662	7654	7496	3242	3975	3296	468	1920	1202
hsa-miR-1470	0	0	0	0	0	0	0	0	0	0	0	0	0	0	0	0	0
hsa-miR-1471	0	0	0	0	0	0	0	0	0	0	0	0	0	0	0	0	0
hsa-miR-147a	0	0	0	0	0	0	0	0	0	0	0	0	0	0	0	0	0
hsa-miR-147b	0	0	0	1	0	1	4	1	1	1	1	0	0	0	0	1	0
hsa-miR-148a-3p	5713	6244	3489	2164	11211	5784	17886	12715	1705	3749	6118	12106	14264	11473	1382	4750	9758
hsa-miR-148a-5p	23	38	10	6	67	25	59	52	17	42	29	19	29	40	7	57	23
hsa-miR-148b-3p	119	168	232	73	169	125	168	349	86	47	104	134	340	84	59	90	247
hsa-miR-148b-5p	4	5	0	1	2	1	3	4	21	0	1	7	4	2	4	8	2
hsa-miR-149-3p	0	0	0	0	0	0	0	0	0	0	0	0	0	0	0	0	0
hsa-miR-149-5p	0	1	0	3	0	0	1	0	12	3	1	4	0	0	1	8	0
hsa-miR-150-3p	2	4	0	6	2	8	36	2	14	12	6	0	2	5	1	14	2
hsa-miR-150-5p	417	369	18	1081	180	1464	204	393	7371	601	713	99	398	787	1944	1244	88
hsa-miR-151a-3p	3090	4603	2473	1863	3189	4173	1965	2868	2067	4221	2722	2972	4314	3047	3048	6275	2321
hsa-miR-151a-5p	731	927	511	577	885	845	663	969	1943	150	293	1365	935	509	2091	1734	546
hsa-miR-151b	52	58	62	78	75	61	104	81	131	44	40	138	71	62	162	150	20
hsa-miR-152	7	10	1	3	9	11	10	1	15	6	13	13	8	3	6	6	1
hsa-miR-153	1	0	3	0	0	0	0	1	0	0	0	0	0	0	0	0	0
hsa-miR-1537	0	0	0	0	0	1	0	0	0	0	0	0	0	0	0	0	0
hsa-miR-1538	0	1	0	1	0	1	1	0	1	0	0	0	0	0	1	0	0
hsa-miR-1539	0	0	0	0	0	0	0	0	0	0	0	0	0	0	0	0	0
hsa-miR-154-3p	0	0	0	0	0	0	0	0	0	0	0	0	0	0	0	0	0
hsa-miR-154-5p	1	1	0	0	0	0	1	0	1	0	0	0	0	0	0	0	1
hsa-miR-155-3p	0	0	0	0	0	0	0	0	0	0	0	0	0	0	0	0	0
hsa-miR-155-5p	826	713	349	2377	748	2709	147	1053	1054	64	413	103	800	908	566	253	573
hsa-miR-1587	0	1	0	0	0	0	0	0	0	0	1	0	0	0	0	0	0
hsa-miR-15a-3p	0	1	0	1	0	1	1	2	0	0	0	3	0	0	0	0	0
hsa-miR-15a-5p	1173	571	704	929	710	709	880	1805	1312	57	372	1315	1857	1238	836	528	935
hsa-miR-15b-3p	12	26	31	23	47	15	30	38	35	6	13	61	20	7	13	11	37
hsa-miR-15b-5p	275	344	76	404	490	343	41	568	1163	27	145	1162	284	154	453	237	258
hsa-miR-16-1-3p	2	1	3	0	0	0	1	1	0	1	1	2	0	0	0	1	2
hsa-miR-16-2-3p	68	173	63	392	109	142	181	55	441	8	77	40	135	178	122	37	39
hsa-miR-16-5p	22115	16084	3547	24477	8476	16585	13597	15085	57545	763	5267	20083	16392	20407	30062	11508	10329
hsa-miR-17-3p	169	152	210	75	74	93	290	138	111	173	102	65	108	42	118	167	159
hsa-miR-17-5p	496	633	581	394	340	664	445	596	630	127	241	914	473	262	386	587	360
hsa-miR-181a-2-3p	27	25	14	30	17	33	94	47	48	115	87	23	154	60	19	86	61
hsa-miR-181a-3p	219	310	199	706	124	502	378	807	79	233	282	150	150	102	74	136	743
hsa-miR-181a-5p	15923	21432	4312	56034	16734	41188	17411	51486	19002	31001	18360	17740	31475	17655	14430	22558	23276
hsa-miR-181b-3p	2	3	9	5	2	5	13	22	0	1	10	0	3	0	1	1	36
hsa-miR-181b-5p	484	1206	252	3943	477	1541	1155	2331	606	534	665	419	1431	563	1051	1780	1282
hsa-miR-181c-3p	2	12	0	3	11	5	4	7	4	16	22	5	6	5	3	1	4
hsa-miR-181c-5p	37	33	1	16	88	28	16	72	79	27	35	21	23	26	33	13	23
hsa-miR-181d	2	7	0	12	19	4	5	14	5	11	12	7	6	3	3	4	5
hsa-miR-182-3p	0	0	0	0	0	0	1	0	0	0	0	1	0	0	0	0	0
hsa-miR-1825	0	0	0	0	0	0	0	0	0	0	0	0	0	0	0	0	0
hsa-miR-182-5p	13065	24994	2363	9391	5289	8484	13768	9463	10607	4637	4880	33047	31323	26712	13934	13696	3778
hsa-miR-1827	0	0	0	1	0	0	0	0	0	0	0	0	0	0	0	0	0
hsa-miR-183-3p	2	1	0	2	4	2	3	2	8	1	1	7	2	0	3	1	0
hsa-miR-183-5p	862	1269	160	339	560	352	850	987	338	445	290	3371	1371	763	313	610	209
hsa-miR-184	0	12	0	0	2	1	0	0	1	5	0	2	1	0	26	33	0
hsa-miR-185-3p	7	3	1	18	4	8	6	4	24	15	9	0	7	16	17	4	4
hsa-miR-185-5p	130	116	1	119	55	55	347	22	96	1000	339	86	83	333	46	59	33
hsa-miR-186-3p	0	0	3	0	0	0	1	0	0	0	0	3	0	0	1	0	0
hsa-miR-186-5p	6539	13100	4114	3496	12155	6572	10284	7289	5666	14766	8214	15884	7522	4847	5673	5162	4167
hsa-miR-187-3p	0	0	0	0	0	0	0	0	0	0	0	0	0	0	0	1	0
hsa-miR-187-5p	0	0	0	0	0	0	0	0	0	0	0	0	0	0	1	0	0
hsa-miR-188-3p	0	0	0	0	0	0	0	0	0	0	0	0	0	0	0	0	0
hsa-miR-188-5p	2	0	0	2	2	1	0	2	2	5	2	2	0	0	1	1	0
hsa-miR-18a-3p	74	153	10	115	40	148	105	28	150	33	78	71	41	78	225	221	39
hsa-miR-18a-5p	126	176	97	68	75	118	105	100	112	11	27	220	94	60	52	178	75
hsa-miR-18b-3p	2	1	0	4	0	1	0	2	6	0	0	0	0	2	3	0	0
hsa-miR-18b-5p	13	7	12	6	8	4	4	16	14	6	4	9	3	15	11	7	7
hsa-miR-1908	1	0	0	1	0	0	0	0	0	0	0	0	0	0	0	0	0
hsa-miR-1909-3p	0	0	0	0	0	0	0	0	0	0	0	0	0	0	0	0	0
hsa-miR-1909-5p	1	0	0	0	0	1	0	0	0	0	0	0	0	0	0	1	0
hsa-miR-190a	13	4	33	7	15	6	24	46	12	1	29	35	110	11	15	0	36
hsa-miR-190b	5	7	1	2	9	9	3	5	2	0	3	12	29	2	1	1	5
hsa-miR-1910	0	1	0	2	0	7	0	0	0	0	0	0	0	12	0	0	0
hsa-miR-1911-3p	0	0	0	0	0	0	0	0	0	0	0	0	0	0	0	0	0
hsa-miR-1911-5p	0	0	0	0	0	0	0	0	0	0	0	0	0	0	0	0	0
hsa-miR-1912	0	0	0	0	0	0	0	0	0	0	0	0	0	0	0	0	0
hsa-miR-1913	0	1	0	0	0	0	0	0	0	0	0	0	0	0	0	0	0
hsa-miR-191-3p	0	13	5	7	2	5	5	1	4	5	6	2	3	0	7	14	2
hsa-miR-1914-3p	0	0	0	0	0	0	0	0	0	0	0	0	0	0	0	0	0
hsa-miR-1914-5p	0	0	0	0	0	0	0	0	0	0	0	0	0	0	0	1	0
hsa-miR-1915-3p	0	0	0	0	0	0	0	0	0	0	0	0	0	0	0	0	0
hsa-miR-1915-5p	0	0	0	0	0	0	0	0	0	0	0	0	0	0	0	0	0
hsa-miR-191-5p	19751	65679	8346	55604	45207	30697	11129	27217	22092	36768	30949	68514	19853	23278	31588	44745	10881
hsa-miR-192-3p	0	0	0	0	0	0	0	0	1	0	0	0	0	0	0	0	0
hsa-miR-192-5p	6408	7428	2214	2971	13070	4232	11588	13278	2490	14856	9111	12756	17125	11722	2753	7001	11266
hsa-miR-193a-3p	0	0	0	0	9	0	0	2	1	0	0	1	0	0	1	0	0
hsa-miR-193a-5p	1	6	0	3	0	0	1	0	2	3	4	0	0	2	1	1	0
hsa-miR-193b-3p	27	5	0	2	19	27	6	8	116	6	19	1	0	10	18	0	18
hsa-miR-193b-5p	1	1	0	0	0	0	11	0	1	0	0	0	0	0	5	0	0
hsa-miR-194-3p	0	1	0	0	0	0	1	0	0	0	0	0	1	1	0	1	1
hsa-miR-194-5p	53	23	10	42	36	20	55	54	153	11	34	62	43	28	60	45	19
hsa-miR-195-3p	1	2	0	2	0	0	1	0	2	0	1	1	1	2	0	0	0
hsa-miR-195-5p	12	26	9	8	17	8	2	9	60	1	19	31	4	15	9	6	2
hsa-miR-196a-3p	0	0	0	0	0	0	0	0	0	0	0	0	0	0	0	0	0
hsa-miR-196a-5p	0	0	0	14	0	3	1	1	2	0	0	2	5	0	5	10	1
hsa-miR-196b-3p	0	0	0	0	0	0	0	0	0	0	0	0	0	0	0	0	0
hsa-miR-196b-5p	8	3	0	26	2	1	31	9	21	10	19	11	31	13	34	4	19
hsa-miR-1972	0	2	3	0	2	1	1	0	0	0	0	1	0	0	0	1	0
hsa-miR-1973	0	0	0	0	0	0	0	0	0	0	0	0	0	0	0	0	0
hsa-miR-197-3p	56	72	1	249	62	213	12	36	307	41	79	119	54	70	143	127	14
hsa-miR-197-5p	0	0	0	0	0	0	0	0	2	0	0	0	0	0	1	1	0
hsa-miR-1976	0	0	0	1	0	0	1	1	0	0	0	0	0	3	0	0	0
hsa-miR-198	0	0	0	0	0	0	0	0	0	0	0	0	0	0	0	0	0
hsa-miR-199a-3p	135	152	54	99	152	86	71	48	254	15	186	95	117	58	80	89	38
hsa-miR-199a-5p	13	15	5	8	22	5	6	7	35	11	34	7	4	7	7	4	4
hsa-miR-199b-3p	134	152	54	98	152	84	71	48	253	15	186	95	117	58	80	88	38
hsa-miR-199b-5p	2	4	9	2	13	1	21	12	4	0	17	9	11	0	4	5	10
hsa-miR-19a-3p	1167	814	4829	198	926	423	3377	2531	136	770	817	2511	1764	210	85	341	2411
hsa-miR-19a-5p	0	0	4	1	3	1	4	0	0	1	1	1	1	0	2	0	3
hsa-miR-19b-1-5p	0	1	0	2	0	0	0	0	0	1	0	6	0	0	0	0	0
hsa-miR-19b-2-5p	0	0	0	0	0	0	0	0	0	0	0	0	0	0	0	0	0
hsa-miR-19b-3p	3109	2256	9853	765	1715	1749	9086	7817	674	7067	3500	5490	5180	786	357	1121	5723
hsa-miR-200a-3p	0	0	0	0	0	0	0	0	0	0	0	7	0	0	1	0	0
hsa-miR-200a-5p	0	0	0	0	0	0	0	0	0	0	0	0	0	0	0	0	1
hsa-miR-200b-3p	2	10	0	2	0	3	2	1	2	0	0	42	2	2	4	3	0
hsa-miR-200b-5p	0	0	0	0	0	0	0	0	0	0	0	0	0	0	0	0	0
hsa-miR-200c-3p	3	2	0	1	4	8	1	1	3	0	0	8	1	0	8	3	2
hsa-miR-200c-5p	0	0	0	0	0	0	0	0	0	0	0	0	0	0	0	0	0
hsa-miR-202-3p	0	0	0	0	0	0	0	0	0	0	0	0	0	0	0	0	0
hsa-miR-202-5p	0	0	0	0	0	0	0	0	0	0	0	0	0	0	0	0	0
hsa-miR-203a	0	0	0	2	0	2	4	1	0	0	0	2	3	6	2	2	4
hsa-miR-203b-3p	0	0	0	0	0	0	0	0	0	0	0	1	0	0	0	0	0
hsa-miR-203b-5p	0	0	0	0	0	0	0	0	0	0	0	0	0	0	0	0	0
hsa-miR-204-3p	0	0	0	0	0	0	0	0	0	0	0	0	0	0	0	0	0
hsa-miR-204-5p	0	2	0	0	0	3	0	0	39	3	2	49	2	0	1	4	1
hsa-miR-2052	0	0	0	0	0	0	0	0	0	0	0	0	0	0	0	0	0
hsa-miR-2053	0	0	0	0	0	0	0	0	0	0	0	0	0	0	0	0	0
hsa-miR-205-3p	0	0	0	0	0	0	0	0	0	0	0	0	0	0	0	0	0
hsa-miR-2054	0	0	0	0	0	0	0	0	0	0	0	0	0	0	0	0	0
hsa-miR-205-5p	0	0	0	0	0	0	1	0	0	0	0	1	2	0	0	0	0
hsa-miR-206	1	17	0	0	0	4	0	0	0	0	0	0	0	0	0	0	0
hsa-miR-208a	0	0	0	0	0	0	0	0	0	0	0	0	0	0	0	0	0
hsa-miR-208b	0	20	0	0	0	0	0	0	0	0	0	0	0	0	0	0	0
hsa-miR-20a-3p	3	1	8	1	4	2	6	9	2	0	0	2	2	0	1	1	4
hsa-miR-20a-5p	635	1131	1306	431	318	688	843	967	302	12	94	1317	782	446	363	532	648
hsa-miR-20b-3p	0	1	0	0	0	1	0	0	0	0	1	0	0	6	0	0	2
hsa-miR-20b-5p	83	61	1	38	0	67	12	60	72	10	24	19	31	53	57	16	31
hsa-miR-210	111	209	63	101	102	208	367	557	245	393	182	169	134	144	126	133	79
hsa-miR-2110	1	1	0	4	0	0	2	1	10	12	9	2	0	0	4	1	0
hsa-miR-2113	0	0	0	0	0	0	0	0	0	0	0	0	0	0	0	0	0
hsa-miR-211-3p	0	0	0	0	0	0	0	0	0	0	0	0	0	0	0	0	0
hsa-miR-2114-3p	0	0	0	0	0	0	0	0	1	0	0	0	0	0	0	0	0
hsa-miR-2114-5p	0	0	0	0	0	0	0	0	0	0	0	0	0	0	0	0	0
hsa-miR-2115-3p	1	0	0	0	0	0	0	0	1	0	0	0	0	0	0	0	0
hsa-miR-2115-5p	0	0	0	0	0	0	0	0	0	0	0	0	0	0	0	0	0
hsa-miR-211-5p	0	1	0	0	0	0	0	1	0	0	0	2	1	0	0	1	1
hsa-miR-2116-3p	4	7	5	0	0	11	1	0	4	0	2	0	1	0	20	3	1
hsa-miR-2116-5p	2	1	0	1	0	1	1	0	0	0	1	2	0	0	2	1	0
hsa-miR-2117	0	0	0	0	0	0	0	0	0	0	0	0	0	0	0	0	0
hsa-miR-212-3p	0	1	0	2	0	2	1	1	3	0	2	1	3	3	2	3	0
hsa-miR-212-5p	0	2	0	1	0	0	1	1	1	0	0	1	0	1	0	0	0
hsa-miR-21-3p	165	324	886	62	794	328	380	902	195	1019	769	263	369	123	98	104	474
hsa-miR-214-3p	4	2	0	1	7	2	1	1	50	3	14	12	1	2	4	2	1
hsa-miR-214-5p	0	0	0	2	0	0	0	0	3	1	0	0	0	0	0	0	1
hsa-miR-215	91	106	24	39	174	64	144	207	27	231	140	212	184	220	42	106	177
hsa-miR-21-5p	4577	5952	13705	2259	6966	7049	4202	12058	4897	1673	6051	4146	7999	4139	1642	3494	5776
hsa-miR-216a-3p	0	0	0	0	0	0	0	0	0	0	0	0	1	0	0	0	0
hsa-miR-216a-5p	0	1	0	0	0	0	0	0	0	0	0	0	0	0	0	0	0
hsa-miR-216b	0	0	0	0	0	0	0	0	0	0	0	0	0	0	0	0	0
hsa-miR-217	0	0	0	0	0	0	0	0	0	0	0	0	0	0	0	0	0
hsa-miR-218-1-3p	0	0	0	1	0	0	0	0	0	0	0	0	0	0	0	0	0
hsa-miR-218-2-3p	0	0	0	0	0	0	0	0	0	0	0	0	0	0	0	0	0
hsa-miR-218-5p	1	1	4	1	6	2	1	2	9	6	4	2	0	2	0	3	1
hsa-miR-219-1-3p	11	35	5	5	11	13	1	6	4	7	8	1	8	14	6	44	6
hsa-miR-219-2-3p	0	0	0	0	0	0	0	0	0	0	0	0	0	0	0	0	0
hsa-miR-219-5p	0	0	3	0	0	0	0	0	0	0	0	0	1	0	0	0	0
hsa-miR-221-3p	391	738	155	371	169	372	59	194	470	231	228	227	405	375	333	145	101
hsa-miR-221-5p	2	11	4	0	0	0	0	3	6	4	8	8	2	2	2	1	0
hsa-miR-222-3p	46	244	18	154	40	103	11	14	254	27	67	122	18	84	164	57	8
hsa-miR-222-5p	0	1	0	0	0	0	0	0	0	0	0	0	0	0	0	0	0
hsa-miR-223-3p	86	73	14	98	129	38	106	258	190	55	63	308	259	238	99	42	37
hsa-miR-223-5p	4	13	1	12	2	9	5	4	9	8	5	2	10	19	12	6	4
hsa-miR-22-3p	3386	4108	718	4489	5016	1748	10137	2268	10197	21003	9222	7360	3836	4671	5423	2618	1986
hsa-miR-224-3p	0	1	0	0	0	0	0	0	0	0	0	1	0	0	0	0	0
hsa-miR-224-5p	2	8	4	1	4	0	1	0	3	0	5	5	2	2	1	4	0
hsa-miR-22-5p	5	3	5	9	0	2	9	4	13	1	4	11	3	3	7	4	4
hsa-miR-2276	0	1	0	0	2	0	0	0	0	0	0	0	1	1	1	1	0
hsa-miR-2277-3p	0	0	0	0	0	0	0	0	1	0	0	0	0	0	0	0	0
hsa-miR-2277-5p	1	5	0	3	0	4	5	0	5	0	4	2	1	0	4	3	0
hsa-miR-2278	0	0	0	1	0	0	1	0	0	0	0	0	0	1	0	0	0
hsa-miR-2355-3p	0	0	0	0	0	0	0	0	0	0	0	0	0	0	0	0	0
hsa-miR-2355-5p	1	0	0	0	0	0	1	2	1	0	1	2	1	0	0	1	1
hsa-miR-2392	0	0	0	0	0	0	0	0	0	0	0	0	0	0	0	0	0
hsa-miR-23a-3p	82	82	41	157	191	95	40	149	189	32	50	153	77	52	113	70	73
hsa-miR-23a-5p	0	0	0	0	0	0	0	0	0	0	0	0	0	0	0	0	0
hsa-miR-23b-3p	91	98	41	234	154	153	29	154	231	17	57	264	82	62	143	67	67
hsa-miR-23b-5p	0	0	0	0	0	0	0	0	0	0	0	0	0	0	0	0	0
hsa-miR-23c	0	0	0	0	0	0	0	0	0	0	0	0	0	0	0	0	0
hsa-miR-24-1-5p	0	0	0	0	0	0	0	0	0	0	0	1	0	0	0	0	0
hsa-miR-24-2-5p	1	1	0	1	0	0	0	1	3	0	0	0	0	0	1	1	0
hsa-miR-24-3p	60	107	54	81	150	78	108	113	85	143	141	147	74	75	28	70	63
hsa-miR-2467-3p	0	1	0	0	0	0	0	0	0	0	0	0	0	0	1	0	0
hsa-miR-2467-5p	2	10	5	5	8	1	20	5	0	6	7	14	10	2	2	4	6
hsa-miR-25-3p	20447	14061	12528	14336	19414	19248	11541	34263	8240	14765	11713	28746	27539	24656	8650	6256	47796
hsa-miR-25-5p	43	91	14	137	11	181	55	9	76	139	92	1	4	42	153	45	27
hsa-miR-2681-3p	0	0	0	0	0	0	0	0	0	0	0	0	0	0	0	0	0
hsa-miR-2681-5p	0	1	0	0	0	0	0	0	0	0	0	0	0	0	0	0	0
hsa-miR-2682-3p	0	0	0	0	0	0	0	0	0	0	0	0	0	0	0	0	0
hsa-miR-2682-5p	0	1	0	0	0	0	0	0	0	0	0	0	0	0	0	0	0
hsa-miR-26a-1-3p	0	0	0	0	0	0	0	1	0	0	0	0	0	0	0	0	0
hsa-miR-26a-2-3p	0	0	7	1	0	0	1	0	0	0	0	1	1	0	0	0	3
hsa-miR-26a-5p	44718	18652	12454	18983	6666	58589	18189	43158	31937	5324	9536	7287	92563	24453	25377	25262	16310
hsa-miR-26b-3p	7	8	1	6	6	1	9	8	19	1	3	14	1	3	9	1	2
hsa-miR-26b-5p	2428	1747	2731	1181	769	2203	2068	4027	1423	414	1116	1299	6613	2770	2108	1240	3209
hsa-miR-27a-3p	64	116	71	114	195	45	242	121	178	60	136	210	76	63	84	64	71
hsa-miR-27a-5p	1	0	0	2	0	0	3	0	4	3	9	0	0	0	2	5	2
hsa-miR-27b-3p	460	1865	2221	865	2451	853	2797	2420	816	545	960	4531	1971	1143	666	368	1421
hsa-miR-27b-5p	6	15	5	18	4	10	23	11	4	7	18	0	2	7	22	2	19
hsa-miR-28-3p	3023	10399	3551	1716	8498	14874	5673	3568	2813	11937	18588	7558	3383	3006	6188	8849	5721
hsa-miR-28-5p	47	96	140	22	126	115	82	92	127	40	89	89	73	37	71	94	113
hsa-miR-2861	0	0	0	0	2	0	3	0	0	0	8	0	0	0	2	0	0
hsa-miR-2909	0	0	0	0	0	0	0	0	0	0	0	0	0	0	0	0	0
hsa-miR-296-3p	8	32	1	23	6	12	26	2	8	26	19	3	6	5	13	37	11
hsa-miR-2964a-3p	0	1	0	0	0	0	0	2	0	0	0	2	0	1	0	0	1
hsa-miR-2964a-5p	1	0	0	0	0	0	0	0	0	0	0	0	0	0	0	0	0
hsa-miR-296-5p	7	8	0	13	6	5	7	3	27	4	7	2	2	2	29	34	1
hsa-miR-297	0	0	0	0	0	0	0	0	0	0	0	0	0	0	0	0	0
hsa-miR-298	0	0	0	0	0	0	0	0	0	0	0	0	0	0	0	0	0
hsa-miR-299-3p	0	0	0	0	0	1	0	0	0	0	0	0	0	0	0	0	0
hsa-miR-299-5p	1	0	0	0	0	0	0	0	0	0	0	0	0	0	0	0	0
hsa-miR-29a-3p	153	300	194	118	293	162	355	674	554	55	121	359	222	47	154	256	167
hsa-miR-29a-5p	2	0	0	0	2	0	1	1	0	0	0	3	1	0	0	1	0
hsa-miR-29b-1-5p	0	0	0	1	0	0	0	0	0	0	1	0	0	0	5	1	2
hsa-miR-29b-2-5p	0	0	0	1	3	0	0	0	2	1	0	0	0	0	3	3	1
hsa-miR-29b-3p	24	13	125	6	49	30	12	122	24	6	18	114	49	18	19	36	35
hsa-miR-29c-3p	47	32	45	67	45	19	107	87	113	36	28	83	57	20	37	54	36
hsa-miR-29c-5p	6	4	8	11	7	3	3	23	6	10	3	18	3	0	4	10	13
hsa-miR-300	0	0	0	0	0	0	0	0	0	0	0	0	0	0	0	0	0
hsa-miR-301a-3p	82	150	114	44	100	51	183	159	45	19	68	148	195	78	28	143	77
hsa-miR-301a-5p	0	1	0	0	0	0	0	0	0	0	0	1	0	0	0	0	1
hsa-miR-301b	17	25	14	2	17	7	36	18	3	6	7	30	12	15	7	80	1
hsa-miR-302a-3p	0	0	0	0	0	0	0	0	0	0	0	0	0	0	0	0	0
hsa-miR-302a-5p	0	0	0	0	0	0	0	0	0	0	0	0	0	0	0	0	0
hsa-miR-302b-3p	0	0	0	0	0	0	0	0	0	0	0	0	0	0	0	0	0
hsa-miR-302b-5p	0	0	0	0	0	0	0	0	0	0	0	0	0	0	0	0	0
hsa-miR-302c-3p	0	0	0	0	0	0	0	0	0	0	0	0	0	0	0	0	0
hsa-miR-302c-5p	0	0	0	0	0	0	0	0	0	0	0	0	0	0	0	0	0
hsa-miR-302d-3p	0	0	0	0	0	0	0	0	0	0	0	0	0	0	0	0	0
hsa-miR-302d-5p	0	0	0	0	0	0	0	0	0	0	0	0	0	0	0	0	0
hsa-miR-302e	0	0	0	0	0	0	0	0	0	0	0	0	0	0	0	0	0
hsa-miR-302f	0	0	0	0	0	0	0	0	0	0	0	0	0	0	0	0	0
hsa-miR-3064-3p	0	0	0	0	0	0	0	1	0	0	0	0	0	0	0	0	0
hsa-miR-3064-5p	0	1	0	0	0	0	1	1	0	0	1	0	0	1	1	0	1
hsa-miR-3065-3p	1	0	0	0	0	0	0	0	0	0	0	0	2	0	0	1	0
hsa-miR-3065-5p	1	0	0	1	0	0	0	0	0	0	0	0	0	0	0	0	0
hsa-miR-3074-3p	2	2	3	0	0	0	0	0	1	0	0	0	1	3	1	1	0
hsa-miR-3074-5p	1	3	0	3	0	0	1	0	3	8	5	1	1	2	1	0	0
hsa-miR-30a-3p	15	51	10	20	49	47	10	36	18	21	17	119	17	15	8	11	49
hsa-miR-30a-5p	188	449	553	66	460	293	168	302	170	300	218	436	144	270	44	156	164
hsa-miR-30b-3p	0	2	0	2	0	2	1	0	2	0	0	0	1	0	1	1	0
hsa-miR-30b-5p	628	714	686	456	367	848	283	1388	765	134	238	583	2088	441	296	656	492
hsa-miR-30c-1-3p	9	25	10	12	13	14	25	3	12	10	6	7	2	7	10	21	2
hsa-miR-30c-2-3p	1	1	0	0	2	2	0	0	0	4	1	1	1	0	1	1	1
hsa-miR-30c-5p	1188	1243	146	1194	445	2624	722	1018	1159	96	345	590	1749	3837	703	1280	451
hsa-miR-30d-3p	7	51	18	10	28	18	39	24	20	8	23	32	40	19	9	25	18
hsa-miR-30d-5p	6265	10520	1005	5766	5430	9853	5488	7317	7867	4802	4113	5053	17552	8999	4534	9909	4258
hsa-miR-30e-3p	451	543	519	221	676	634	175	952	144	78	179	1472	772	235	85	239	1051
hsa-miR-30e-5p	2501	4086	3014	2639	4545	2152	6964	4012	2229	1208	2263	3430	5129	3615	1902	3768	3288
hsa-miR-3115	0	0	0	0	0	0	0	0	0	0	0	0	0	0	0	0	0
hsa-miR-3116	0	0	0	0	0	0	0	0	0	0	0	1	0	0	0	0	0
hsa-miR-3117-3p	0	0	0	0	1	0	0	0	0	0	0	0	1	0	2	0	0
hsa-miR-3117-5p	0	0	0	0	0	0	0	0	0	0	0	0	0	0	0	0	0
hsa-miR-3118	0	0	0	0	0	0	0	0	0	0	0	0	0	0	0	0	0
hsa-miR-3119	0	0	0	0	0	0	0	0	0	0	0	0	0	0	0	0	0
hsa-miR-3120-3p	0	0	0	0	0	0	1	0	0	0	0	0	0	0	1	0	0
hsa-miR-3120-5p	0	0	0	0	0	0	0	0	0	0	0	0	0	0	0	0	0
hsa-miR-3121-3p	0	0	0	0	3	2	0	1	0	0	0	0	0	0	0	0	0
hsa-miR-3121-5p	0	0	0	0	0	0	0	0	0	0	0	0	0	0	0	0	0
hsa-miR-3122	0	1	0	0	0	0	0	0	1	0	0	0	2	0	1	0	0
hsa-miR-3123	0	0	0	0	0	0	0	0	0	0	0	0	0	0	0	0	0
hsa-miR-3124-3p	0	0	0	0	0	0	0	1	0	0	0	0	0	0	0	0	0
hsa-miR-3124-5p	1	0	0	0	0	0	0	0	1	0	1	0	1	0	0	0	1
hsa-miR-3125	0	1	0	0	0	0	0	0	0	1	0	0	0	1	0	0	0
hsa-miR-3126-3p	0	0	0	0	0	0	0	0	0	0	0	0	0	0	0	0	0
hsa-miR-3126-5p	0	0	0	0	0	0	0	0	0	0	0	0	0	0	0	0	0
hsa-miR-3127-3p	0	0	0	0	0	0	0	0	0	0	0	0	1	0	1	1	0
hsa-miR-3127-5p	4	8	0	0	2	3	0	0	2	4	4	2	1	2	5	12	1
hsa-miR-3128	0	0	0	0	0	0	0	1	0	0	0	0	0	0	0	0	0
hsa-miR-3129-3p	0	0	0	0	0	0	0	0	0	0	0	0	0	0	0	0	0
hsa-miR-3129-5p	0	1	0	0	0	0	0	0	0	0	0	0	0	0	0	0	0
hsa-miR-3130-3p	0	0	0	0	0	0	0	0	0	0	0	0	0	0	0	0	0
hsa-miR-3130-5p	1	6	0	3	4	3	6	4	4	0	6	5	2	0	8	5	0
hsa-miR-3131	0	0	0	0	0	0	0	0	0	1	0	0	0	0	0	0	0
hsa-miR-3132	0	0	0	0	0	0	0	0	0	0	0	0	0	0	0	0	0
hsa-miR-3133	1	0	0	0	2	5	0	1	1	0	0	0	1	2	0	1	5
hsa-miR-3134	0	0	0	0	0	0	0	0	0	0	0	0	0	0	0	1	0
hsa-miR-3135a	0	1	0	0	0	0	1	0	2	0	0	1	1	0	0	1	0
hsa-miR-3135b	0	0	0	0	0	0	0	0	0	0	0	0	0	0	0	0	0
hsa-miR-3136-3p	0	0	0	0	0	0	0	0	0	0	0	0	0	0	0	0	0
hsa-miR-3136-5p	0	0	0	0	2	0	1	1	1	0	1	0	0	1	0	1	0
hsa-miR-3137	0	0	0	0	0	0	0	0	0	0	0	0	0	0	0	0	0
hsa-miR-3138	0	0	0	0	0	0	0	0	0	0	1	0	0	1	0	0	0
hsa-miR-3139	0	0	0	0	0	0	0	1	1	1	0	0	0	0	0	1	0
hsa-miR-31-3p	0	0	0	0	0	0	0	0	0	0	0	0	0	0	0	0	0
hsa-miR-3140-3p	0	0	0	0	0	0	0	0	0	0	0	0	0	0	0	0	0
hsa-miR-3140-5p	0	0	0	0	1	0	0	1	0	0	0	0	0	0	0	0	0
hsa-miR-3141	0	0	0	0	0	0	0	0	0	0	0	0	0	0	0	0	0
hsa-miR-3142	0	0	0	0	0	0	0	0	0	0	0	0	0	0	0	0	0
hsa-miR-3143	1	1	0	2	5	0	1	1	2	0	1	2	1	2	2	1	1
hsa-miR-3144-3p	0	0	0	0	0	0	0	0	0	0	0	0	1	0	1	0	0
hsa-miR-3144-5p	0	1	0	0	0	0	0	0	0	0	0	0	0	0	2	0	0
hsa-miR-3145-3p	0	0	0	0	0	0	0	0	0	0	0	0	0	0	0	0	0
hsa-miR-3145-5p	0	0	0	0	0	0	0	0	0	0	0	0	0	0	0	0	0
hsa-miR-3146	0	0	0	1	0	1	0	0	0	0	0	0	0	0	0	0	0
hsa-miR-3147	0	0	0	0	0	0	0	0	0	0	0	0	0	0	0	0	0
hsa-miR-3148	0	0	0	0	0	0	0	0	0	0	0	0	0	0	0	0	0
hsa-miR-3149	1	0	0	0	0	0	0	0	0	0	0	0	0	0	0	0	0
hsa-miR-3150a-3p	0	2	0	0	0	0	4	0	1	0	1	1	1	0	3	1	0
hsa-miR-3150a-5p	1	5	4	2	2	2	0	1	1	1	0	1	1	2	7	9	4
hsa-miR-3150b-3p	18	16	1	4	24	1	11	1	11	22	4	12	16	10	38	64	6
hsa-miR-3150b-5p	0	1	0	0	2	0	0	0	0	1	0	0	0	0	0	0	0
hsa-miR-3151	0	0	0	0	0	0	0	0	0	0	0	0	0	0	0	0	0
hsa-miR-3152-3p	0	0	0	0	0	0	0	0	0	0	0	0	0	0	0	0	0
hsa-miR-3152-5p	0	0	0	0	0	1	0	0	0	0	0	0	0	0	0	0	0
hsa-miR-3153	0	0	0	0	0	0	0	0	0	0	0	0	0	0	0	0	0
hsa-miR-3154	0	0	0	0	0	0	0	0	0	0	0	2	0	0	0	0	0
hsa-miR-3155a	0	0	0	0	0	0	0	0	0	1	0	0	0	0	0	0	0
hsa-miR-3155b	0	0	0	0	0	0	0	0	0	0	0	0	0	0	0	0	0
hsa-miR-3156-3p	0	0	0	0	0	0	0	0	0	0	0	0	0	0	0	0	0
hsa-miR-3156-5p	0	0	0	0	0	0	0	0	0	0	0	0	0	0	0	0	0
hsa-miR-3157-3p	0	1	0	0	0	1	0	1	0	0	2	3	1	0	3	2	1
hsa-miR-3157-5p	0	1	0	0	0	2	0	0	1	1	0	0	1	0	2	3	0
hsa-miR-3158-3p	9	12	5	24	8	11	8	6	28	28	10	5	10	24	15	4	0
hsa-miR-3158-5p	0	0	0	1	0	0	0	0	0	0	0	0	0	0	0	1	0
hsa-miR-3159	0	5	0	0	7	2	0	2	0	3	0	5	1	0	0	3	1
hsa-miR-31-5p	0	0	0	0	2	0	1	0	8	3	2	2	0	0	3	1	0
hsa-miR-3160-3p	0	1	0	0	0	0	1	1	0	0	0	0	0	0	0	0	0
hsa-miR-3160-5p	0	0	0	0	0	0	0	0	0	0	0	0	0	0	0	0	0
hsa-miR-3161	0	0	0	1	0	2	0	0	4	1	0	0	0	2	3	0	0
hsa-miR-3162-3p	0	0	0	0	0	0	0	0	0	0	0	0	0	0	0	0	0
hsa-miR-3162-5p	0	0	0	0	0	0	0	0	0	0	0	0	0	0	0	0	0
hsa-miR-3163	4	0	0	0	2	3	0	0	4	0	0	0	1	2	3	1	0
hsa-miR-3164	0	0	0	0	0	0	0	0	1	0	0	0	0	0	1	1	0
hsa-miR-3165	0	0	0	0	0	0	1	0	0	0	0	0	0	0	0	0	0
hsa-miR-3166	0	0	0	0	0	0	0	0	0	0	0	0	0	0	0	0	0
hsa-miR-3167	0	0	0	0	0	0	0	0	0	0	0	0	0	0	0	0	0
hsa-miR-3168	0	0	0	0	0	0	0	0	0	0	0	0	0	0	0	0	0
hsa-miR-3169	0	0	0	0	0	0	0	0	0	0	0	0	0	0	0	0	0
hsa-miR-3170	0	0	0	0	0	0	0	0	0	0	0	0	0	0	0	0	0
hsa-miR-3171	0	0	0	0	0	0	0	0	0	0	0	0	0	0	0	0	0
hsa-miR-3173-3p	0	1	0	0	0	0	0	0	1	0	0	1	0	0	1	1	0
hsa-miR-3173-5p	2	3	0	4	0	6	2	2	8	0	3	2	0	0	10	9	4
hsa-miR-3174	0	2	0	1	0	1	1	1	1	0	2	1	0	0	0	1	1
hsa-miR-3175	0	0	0	0	0	0	0	0	0	0	0	0	0	0	0	0	0
hsa-miR-3176	0	0	0	4	0	2	0	2	8	0	3	0	1	0	0	2	0
hsa-miR-3177-3p	0	0	0	0	0	0	0	0	0	0	0	0	0	0	1	2	0
hsa-miR-3177-5p	0	0	0	0	2	0	0	0	0	0	0	0	0	0	0	3	0
hsa-miR-3178	0	1	0	0	7	0	0	0	1	0	0	2	0	0	0	1	0
hsa-miR-3179	0	0	0	1	0	0	0	0	0	0	0	0	0	0	1	0	0
hsa-miR-3180	0	1	0	1	0	0	0	0	1	0	0	0	0	0	0	0	0
hsa-miR-3180-3p	0	1	0	1	0	0	0	0	1	0	0	0	0	0	0	0	0
hsa-miR-3180-5p	0	0	0	0	0	0	0	0	0	0	0	0	0	0	0	0	0
hsa-miR-3181	0	1	0	0	0	0	0	0	0	0	0	0	0	0	0	0	0
hsa-miR-3182	0	0	0	0	0	0	0	0	1	0	0	0	0	0	0	0	0
hsa-miR-3183	0	0	0	0	0	0	0	0	0	0	0	0	0	0	0	1	0
hsa-miR-3184-3p	0	0	0	0	0	0	0	0	0	0	0	0	0	0	0	0	0
hsa-miR-3184-5p	0	0	0	0	0	0	0	0	0	0	0	0	0	0	0	0	0
hsa-miR-3185	0	0	0	0	0	0	0	0	0	0	0	0	0	0	0	0	0
hsa-miR-3186-3p	0	0	0	0	0	0	0	0	0	0	0	0	0	0	0	0	0
hsa-miR-3186-5p	0	0	0	0	0	0	0	0	0	0	0	0	0	0	0	0	0
hsa-miR-3187-3p	2	0	0	1	0	2	0	0	2	0	0	0	1	2	2	1	0
hsa-miR-3187-5p	0	0	0	0	0	1	0	0	0	0	2	0	0	0	0	0	0
hsa-miR-3188	1	0	0	0	0	0	0	0	0	0	0	0	0	0	0	0	0
hsa-miR-3189-3p	0	0	0	0	0	0	0	0	0	0	0	0	0	0	0	0	0
hsa-miR-3189-5p	0	0	0	0	0	0	0	0	0	0	0	0	0	0	0	0	0
hsa-miR-3190-3p	0	0	0	0	0	1	0	0	0	1	0	0	0	0	0	0	0
hsa-miR-3190-5p	0	0	0	0	0	0	0	0	0	0	0	0	0	0	0	0	0
hsa-miR-3191-3p	0	0	0	0	0	0	0	0	0	0	0	0	0	0	0	0	0
hsa-miR-3191-5p	0	0	0	0	0	0	0	0	0	0	0	0	0	0	0	0	0
hsa-miR-3192	0	0	0	0	0	0	0	0	0	0	0	0	0	1	0	0	0
hsa-miR-3193	0	0	0	0	0	0	0	0	0	0	1	0	1	0	0	1	0
hsa-miR-3194-3p	0	0	0	0	0	0	0	0	0	0	0	0	0	0	0	0	0
hsa-miR-3194-5p	0	0	0	1	0	1	0	0	1	1	0	0	0	0	0	1	0
hsa-miR-3195	7	33	0	14	43	5	2	1	24	16	29	5	0	0	13	22	2
hsa-miR-3196	0	3	0	1	0	0	3	0	8	3	1	0	0	0	1	7	1
hsa-miR-3197	0	0	0	0	0	0	0	0	0	0	0	0	0	0	0	0	0
hsa-miR-3198	0	0	0	0	0	0	0	0	0	0	0	0	0	0	0	0	0
hsa-miR-3199	0	0	0	0	0	1	0	1	0	0	0	0	0	0	0	0	0
hsa-miR-3200-3p	3	1	0	1	2	1	1	2	6	13	7	3	4	3	1	0	4
hsa-miR-3200-5p	3	0	0	4	0	0	0	0	12	1	5	3	0	2	5	2	0
hsa-miR-3201	0	0	0	0	0	0	0	0	0	0	0	0	0	0	0	0	0
hsa-miR-3202	0	0	0	0	0	1	0	0	0	0	0	0	0	0	0	0	0
hsa-miR-320a	392	464	76	1227	212	629	148	196	1225	2457	674	68	253	487	620	306	149
hsa-miR-320b	18	78	19	60	19	31	26	8	55	155	56	7	22	57	25	16	8
hsa-miR-320c	1	26	0	4	0	2	2	1	6	7	4	4	1	11	2	3	0
hsa-miR-320d	1	24	0	0	0	0	1	0	1	1	1	2	0	8	1	2	0
hsa-miR-320e	0	1	0	1	0	0	0	0	0	0	0	0	0	0	0	0	0
hsa-miR-323a-3p	1	0	0	1	0	0	0	0	1	0	1	1	1	0	1	0	0
hsa-miR-323a-5p	0	0	0	0	0	0	0	0	0	0	1	0	0	0	0	0	0
hsa-miR-323b-3p	0	0	0	0	0	0	0	1	0	0	0	1	0	0	2	0	0
hsa-miR-323b-5p	0	0	0	0	0	0	0	0	0	0	0	0	0	0	0	0	0
hsa-miR-32-3p	4	7	19	0	4	2	1	3	0	0	0	8	4	0	1	2	6
hsa-miR-324-3p	14	12	5	41	4	21	7	5	72	56	16	7	8	35	32	31	6
hsa-miR-324-5p	27	48	6	31	10	21	28	14	83	117	28	17	17	32	28	40	5
hsa-miR-325	0	0	0	0	0	0	0	0	0	0	0	0	0	0	0	0	0
hsa-miR-32-5p	25	29	83	14	138	31	48	155	16	3	8	89	129	50	18	19	52
hsa-miR-326	3	2	4	1	2	1	1	3	11	16	2	1	1	2	5	4	1
hsa-miR-328	2	4	0	11	0	10	3	1	29	10	8	0	6	5	10	8	0
hsa-miR-329	0	0	0	0	0	0	0	0	1	0	2	0	0	0	1	0	0
hsa-miR-330-3p	5	10	0	3	4	7	2	3	8	0	0	1	3	3	8	19	0
hsa-miR-330-5p	3	7	1	2	7	4	9	4	7	4	4	1	1	3	1	11	1
hsa-miR-331-3p	60	55	23	33	52	23	10	7	98	72	36	27	16	21	80	58	7
hsa-miR-331-5p	20	13	25	6	15	15	6	19	14	1	5	22	13	22	21	14	15
hsa-miR-335-3p	7	166	0	71	2	6	2	54	9	0	4	239	149	5	31	1	127
hsa-miR-335-5p	12	38	5	37	0	4	8	36	40	7	19	143	134	20	24	4	32
hsa-miR-337-3p	0	0	0	0	1	0	0	1	1	0	0	0	0	0	1	0	0
hsa-miR-337-5p	0	0	0	0	0	0	0	0	0	0	0	0	0	0	0	0	0
hsa-miR-338-3p	0	4	0	2	14	1	9	4	8	8	5	8	2	3	2	1	1
hsa-miR-338-5p	2	2	0	4	2	0	0	4	4	0	2	3	0	0	1	2	1
hsa-miR-339-3p	37	158	45	187	21	78	94	64	110	59	34	46	35	34	241	81	49
hsa-miR-339-5p	60	116	63	253	34	86	83	122	69	86	33	130	51	45	69	84	44
hsa-miR-33a-3p	1	2	4	0	2	1	0	6	0	0	0	4	0	0	0	2	0
hsa-miR-33a-5p	1	3	13	1	6	0	3	21	0	1	0	3	9	0	1	1	8
hsa-miR-33b-3p	6	8	0	11	13	11	2	0	9	1	2	6	0	3	6	19	0
hsa-miR-33b-5p	0	3	0	0	9	2	18	3	2	1	1	2	3	0	1	3	6
hsa-miR-340-3p	2	2	0	5	2	1	0	2	2	0	0	5	1	2	1	0	2
hsa-miR-340-5p	113	115	149	82	146	137	20	278	83	11	68	26	322	142	54	75	171
hsa-miR-342-3p	1293	1315	1087	562	1647	1996	86	1422	1784	347	503	1858	680	238	671	519	735
hsa-miR-342-5p	4	5	0	26	0	9	9	0	36	8	6	3	3	2	20	10	0
hsa-miR-345-3p	0	0	0	0	0	0	1	0	0	0	0	2	0	0	0	0	0
hsa-miR-345-5p	123	294	19	487	79	154	663	117	341	329	223	573	144	207	131	649	42
hsa-miR-346	0	0	0	0	0	0	1	0	0	0	0	0	0	0	0	0	0
hsa-miR-34a-3p	0	0	2	0	0	0	0	1	1	0	0	0	0	0	0	0	2
hsa-miR-34a-5p	4	14	25	2	4	9	13	1	8	1	18	2	0	5	20	22	14
hsa-miR-34b-3p	0	1	0	0	2	1	0	1	0	0	0	2	0	0	1	1	0
hsa-miR-34b-5p	0	1	0	0	0	0	0	1	0	0	0	1	0	0	0	0	0
hsa-miR-34c-3p	1	0	0	0	3	1	0	1	1	0	0	1	1	1	0	0	0
hsa-miR-34c-5p	0	6	0	1	0	2	1	2	2	0	0	3	0	0	2	0	1
hsa-miR-3529-3p	0	0	0	0	0	0	0	0	0	0	0	0	0	0	0	0	0
hsa-miR-3529-5p	0	0	0	0	0	0	0	0	0	0	0	0	0	0	0	0	0
hsa-miR-3591-3p	0	0	0	0	0	0	0	0	0	0	0	0	0	0	0	0	0
hsa-miR-3591-5p	0	0	0	0	0	0	0	0	0	0	0	0	0	0	0	1	0
hsa-miR-3605-3p	2	6	0	15	0	9	4	2	11	4	3	7	2	5	24	19	0
hsa-miR-3605-5p	2	2	0	1	0	1	1	1	3	1	1	0	1	5	11	5	1
hsa-miR-3606-3p	0	0	0	0	0	0	0	0	0	0	0	0	0	0	0	0	0
hsa-miR-3606-5p	0	0	0	0	0	0	0	0	0	0	0	0	0	0	0	0	0
hsa-miR-3607-3p	0	1	0	0	0	2	1	0	4	0	0	0	1	0	1	1	0
hsa-miR-3607-5p	0	1	0	0	0	0	0	0	0	0	0	0	0	0	0	0	0
hsa-miR-3609	1	25	5	1	0	45	8	0	3	0	1	2	1	3	17	57	0
hsa-miR-3610	0	1	0	0	0	0	0	0	0	0	0	0	0	0	0	1	0
hsa-miR-3611	0	0	0	0	2	0	1	1	0	0	0	0	0	0	0	0	0
hsa-miR-3612	0	0	0	0	0	0	0	0	0	0	0	0	0	0	0	0	0
hsa-miR-3613-3p	7	8	0	16	20	6	3	4	16	10	8	59	3	5	13	6	2
hsa-miR-3613-5p	9	3	0	11	2	1	3	13	5	4	0	10	3	0	10	4	19
hsa-miR-361-3p	129	268	41	186	70	367	203	143	338	243	215	38	159	84	400	444	68
hsa-miR-3614-3p	0	1	0	1	0	0	0	0	0	0	0	0	0	0	0	0	0
hsa-miR-3614-5p	9	5	5	3	13	1	3	13	6	9	7	5	15	2	1	1	8
hsa-miR-3615	133	170	6	219	49	319	47	54	249	229	104	47	70	202	143	127	162
hsa-miR-361-5p	34	67	19	62	43	79	20	47	69	6	8	93	42	33	59	101	35
hsa-miR-3616-3p	0	0	0	0	0	0	0	0	0	0	0	0	0	0	0	0	0
hsa-miR-3616-5p	0	0	0	0	0	0	0	0	0	0	0	0	0	0	0	0	0
hsa-miR-3617-3p	0	0	0	0	0	0	0	0	0	0	0	0	0	0	0	0	0
hsa-miR-3617-5p	0	0	0	0	0	0	0	0	0	0	0	0	0	0	0	0	0
hsa-miR-3618	0	0	0	0	0	0	0	0	0	0	0	0	0	0	0	0	0
hsa-miR-3619-3p	0	0	0	0	0	0	0	0	0	0	0	0	0	0	0	0	0
hsa-miR-3619-5p	0	0	0	0	0	0	0	0	0	0	0	0	0	0	0	0	0
hsa-miR-3620-3p	2	1	0	0	0	0	0	1	1	0	0	0	1	1	0	1	0
hsa-miR-3620-5p	3	0	0	0	0	0	1	0	3	4	6	0	5	2	1	2	0
hsa-miR-3621	0	0	0	0	0	0	0	0	0	0	0	0	0	0	0	0	0
hsa-miR-3622a-3p	0	0	0	0	0	0	0	0	0	0	0	0	0	0	0	0	0
hsa-miR-3622a-5p	0	0	0	0	0	0	0	0	0	0	0	0	0	0	0	0	0
hsa-miR-3622b-3p	0	0	0	0	0	0	0	0	0	0	0	0	0	0	0	0	0
hsa-miR-3622b-5p	0	0	0	0	0	0	0	0	0	0	0	0	0	0	0	0	0
hsa-miR-362-3p	1	0	10	0	2	0	2	0	0	0	1	1	3	0	0	0	3
hsa-miR-362-5p	87	22	47	9	8	5	2	77	30	27	37	14	14	3	49	105	32
hsa-miR-363-3p	582	557	18	472	475	472	678	1063	848	823	574	845	685	498	850	104	428
hsa-miR-363-5p	0	1	0	0	0	1	0	0	0	0	2	0	0	0	2	0	1
hsa-miR-3646	0	0	0	0	0	0	0	0	0	0	0	0	0	0	0	0	0
hsa-miR-3648	1	2	0	0	0	0	10	2	2	0	11	2	0	0	2	1	0
hsa-miR-3649	0	0	0	0	0	0	0	0	0	0	0	0	0	0	0	0	0
hsa-miR-3650	0	0	0	0	0	0	0	0	0	0	0	0	0	0	0	0	0
hsa-miR-3651	0	7	4	2	0	3	0	0	2	3	0	0	2	0	1	5	1
hsa-miR-3652	0	0	0	0	0	0	0	0	0	0	0	0	0	0	0	0	0
hsa-miR-3653	0	1	0	1	2	0	0	0	0	1	2	0	0	0	0	1	0
hsa-miR-3654	0	0	0	0	0	0	0	0	0	0	0	0	0	0	0	0	0
hsa-miR-3655	0	0	0	0	0	0	0	0	0	0	0	0	0	0	0	0	0
hsa-miR-3656	0	0	0	0	0	2	6	0	42	5	3	1	1	0	6	1	0
hsa-miR-3657	0	0	0	0	0	0	1	1	0	0	0	0	0	0	0	0	0
hsa-miR-3658	0	0	0	0	0	0	0	0	0	0	0	0	0	0	0	0	0
hsa-miR-3659	0	1	0	1	0	1	0	0	0	0	0	0	1	0	2	0	0
hsa-miR-365a-3p	40	31	9	4	405	25	7	36	30	1	13	47	2	26	16	11	23
hsa-miR-365a-5p	0	0	0	0	0	0	0	0	1	0	0	0	0	0	2	0	0
hsa-miR-365b-3p	40	31	9	4	405	25	7	36	30	1	13	47	2	26	16	11	23
hsa-miR-365b-5p	0	0	0	1	0	0	0	0	0	0	0	0	0	0	0	0	0
hsa-miR-3660	0	0	0	0	0	0	0	0	0	0	0	0	0	0	0	0	0
hsa-miR-3661	1	11	0	2	2	3	0	3	0	5	2	1	1	2	3	5	2
hsa-miR-3662	0	1	0	0	2	1	0	0	0	0	1	1	0	0	0	0	0
hsa-miR-3663-3p	0	0	0	1	0	0	0	0	0	0	0	0	0	0	0	0	0
hsa-miR-3663-5p	0	0	0	0	0	0	0	0	0	0	0	0	0	0	0	0	0
hsa-miR-3664-3p	0	0	0	0	0	0	0	0	0	0	0	0	1	0	0	0	0
hsa-miR-3664-5p	0	0	3	0	0	0	0	0	0	0	0	0	0	0	0	0	0
hsa-miR-3665	0	0	0	0	0	0	0	0	0	0	0	0	0	0	0	0	0
hsa-miR-3666	0	0	0	0	0	0	0	0	0	0	0	0	0	0	0	0	0
hsa-miR-3667-3p	2	5	0	0	2	8	0	2	7	0	3	2	2	0	28	10	4
hsa-miR-3667-5p	0	0	0	0	0	0	0	0	0	0	1	2	0	0	0	0	0
hsa-miR-3668	0	0	0	0	0	0	0	0	0	0	0	0	0	0	0	0	0
hsa-miR-3669	0	0	0	0	0	0	0	0	0	0	0	0	0	0	0	0	0
hsa-miR-3670	0	0	0	0	0	0	0	0	0	0	0	0	0	0	0	0	0
hsa-miR-3671	0	0	0	0	0	0	0	0	0	0	0	0	0	0	0	0	0
hsa-miR-3672	0	0	0	0	0	0	0	0	0	0	0	0	0	0	0	1	0
hsa-miR-3673	0	0	0	0	0	0	0	0	0	0	0	0	0	0	0	0	0
hsa-miR-367-3p	0	0	0	0	0	0	0	0	0	0	0	0	0	0	0	0	0
hsa-miR-3674	0	0	0	0	0	0	0	0	0	0	0	0	0	0	0	0	0
hsa-miR-3675-3p	0	0	0	0	0	0	0	0	0	0	0	0	0	0	0	0	0
hsa-miR-3675-5p	0	0	0	0	0	0	0	0	0	0	1	0	0	0	0	0	0
hsa-miR-367-5p	0	0	0	0	0	0	0	0	0	0	0	0	0	0	0	0	0
hsa-miR-3676-3p	0	0	0	0	0	0	0	0	0	0	0	0	1	0	0	0	0
hsa-miR-3676-5p	0	1	0	0	0	2	1	0	0	0	3	1	0	0	0	0	1
hsa-miR-3677-3p	1	3	4	0	2	3	3	4	1	0	1	3	9	6	0	0	5
hsa-miR-3677-5p	0	0	0	0	0	0	0	0	0	0	0	0	0	0	0	0	0
hsa-miR-3678-3p	0	1	0	0	2	0	0	0	0	0	0	0	0	0	0	0	0
hsa-miR-3678-5p	0	1	0	0	2	0	0	0	0	0	0	0	0	0	0	0	0
hsa-miR-3679-3p	0	0	0	0	0	0	0	0	0	0	0	1	0	0	0	2	0
hsa-miR-3679-5p	0	2	0	0	0	0	0	0	1	1	0	1	0	1	0	1	0
hsa-miR-3680-3p	0	0	0	0	0	0	0	0	0	0	0	0	0	0	0	0	0
hsa-miR-3680-5p	0	0	0	0	0	0	0	0	0	0	0	0	0	0	0	0	0
hsa-miR-3681-3p	0	0	0	0	0	0	0	0	0	0	0	0	0	0	0	0	0
hsa-miR-3681-5p	0	0	0	1	4	0	2	1	0	1	0	9	1	0	0	3	2
hsa-miR-3682-3p	0	0	0	0	0	0	0	0	0	0	0	0	0	0	1	0	0
hsa-miR-3682-5p	0	0	0	0	0	0	0	0	0	0	0	0	0	0	0	0	0
hsa-miR-3683	0	0	0	0	0	0	0	0	0	0	0	0	0	0	0	0	0
hsa-miR-3684	0	0	0	0	0	0	0	0	0	0	0	0	0	0	0	0	0
hsa-miR-3685	0	1	0	0	0	0	1	0	0	0	1	0	0	1	0	0	0
hsa-miR-3686	0	0	0	0	0	0	0	0	0	0	0	0	0	0	0	0	0
hsa-miR-3687	0	3	4	1	0	3	5	0	5	1	2	0	0	0	1	1	0
hsa-miR-3688-3p	4	3	1	1	4	6	15	21	6	19	5	12	36	22	1	3	7
hsa-miR-3688-5p	0	0	0	0	0	0	0	0	0	0	0	0	0	0	0	0	0
hsa-miR-3689a-3p	0	0	0	0	0	0	0	0	0	0	0	0	0	0	0	0	0
hsa-miR-3689a-5p	1	0	0	0	0	0	0	0	0	0	0	0	0	0	0	0	1
hsa-miR-3689b-3p	0	0	0	0	0	0	0	0	0	0	0	0	0	0	0	0	0
hsa-miR-3689b-5p	1	0	0	0	0	0	0	0	0	0	0	0	0	0	0	0	1
hsa-miR-3689c	0	0	0	0	0	0	0	0	0	0	0	0	0	0	0	0	0
hsa-miR-3689d	0	0	0	0	0	0	0	0	0	0	0	0	0	0	0	0	0
hsa-miR-3689e	1	0	0	0	0	0	0	0	0	0	0	0	0	0	0	0	1
hsa-miR-3689f	0	0	0	0	0	0	0	0	0	0	0	0	1	0	0	5	0
hsa-miR-3690	0	3	0	1	0	0	1	0	1	0	0	0	1	0	1	0	0
hsa-miR-3691-3p	0	0	0	0	0	0	0	0	0	0	0	1	0	0	0	0	0
hsa-miR-3691-5p	18	20	5	4	13	21	3	13	3	14	17	7	19	10	6	16	22
hsa-miR-3692-3p	0	0	0	0	0	0	0	0	0	0	0	0	0	0	0	0	0
hsa-miR-3692-5p	0	0	0	0	0	0	0	0	0	0	0	0	0	0	0	0	0
hsa-miR-369-3p	0	0	0	0	0	0	0	1	0	0	0	0	0	0	0	0	0
hsa-miR-369-5p	1	0	3	2	0	0	0	0	2	0	2	2	1	0	1	0	0
hsa-miR-370	0	0	0	0	0	0	0	0	3	0	1	0	1	0	0	0	0
hsa-miR-3713	0	0	0	0	0	0	0	0	0	0	0	0	0	0	0	0	0
hsa-miR-3714	0	0	0	0	0	0	0	0	0	0	0	0	0	0	0	0	0
hsa-miR-371a-3p	0	0	0	0	0	0	0	0	0	0	0	0	0	0	0	0	0
hsa-miR-371a-5p	1	0	0	0	0	0	0	0	0	0	0	0	0	0	0	1	0
hsa-miR-371b-3p	0	0	0	0	0	0	0	0	0	0	0	0	0	0	0	0	0
hsa-miR-371b-5p	0	1	0	0	0	2	0	0	0	0	0	0	0	0	0	1	0
hsa-miR-372	0	0	0	0	0	0	0	0	0	0	0	0	0	0	0	0	0
hsa-miR-373-3p	0	0	0	0	0	0	0	0	0	0	0	0	0	0	0	0	0
hsa-miR-373-5p	0	0	0	0	0	0	0	0	0	0	0	0	0	0	0	0	0
hsa-miR-374a-3p	19	15	86	15	45	16	43	77	5	0	13	30	80	16	7	6	99
hsa-miR-374a-5p	39	9	104	16	88	30	25	554	20	1	6	132	146	29	11	16	183
hsa-miR-374b-3p	2	1	0	3	4	2	1	0	1	0	1	0	2	0	0	0	3
hsa-miR-374b-5p	76	40	88	26	236	47	18	340	44	3	10	343	103	37	56	52	143
hsa-miR-374c-3p	0	0	0	0	0	0	0	0	0	0	0	0	0	0	0	0	0
hsa-miR-374c-5p	0	0	0	0	0	1	0	0	0	0	0	0	0	0	0	0	0
hsa-miR-375	0	2	0	3	4	1	27	2	0	0	0	8	2	0	2	0	1
hsa-miR-376a-2-5p	0	0	0	0	0	0	0	0	0	0	0	0	0	0	0	0	0
hsa-miR-376a-3p	0	0	0	0	2	0	1	0	0	0	0	0	0	3	0	0	0
hsa-miR-376a-5p	0	0	0	0	0	0	0	0	0	0	0	0	0	0	0	0	0
hsa-miR-376b-3p	0	0	0	0	0	0	0	0	0	0	0	0	0	0	0	0	0
hsa-miR-376b-5p	0	0	0	0	0	0	0	0	0	0	0	0	0	0	0	0	0
hsa-miR-376c-3p	1	0	0	0	0	0	0	0	1	0	0	0	0	0	0	0	0
hsa-miR-376c-5p	0	0	0	0	0	0	0	0	0	0	0	0	0	0	0	0	0
hsa-miR-377-3p	0	0	0	0	0	0	0	0	0	0	1	0	0	0	0	0	0
hsa-miR-377-5p	0	0	0	0	0	0	0	0	1	0	1	0	0	0	1	0	0
hsa-miR-378a-3p	3331	10025	3251	3416	1234	8578	1222	1901	2682	9726	7566	1548	3559	3336	3307	8608	4589
hsa-miR-378a-5p	15	23	1	11	6	26	8	5	19	19	13	5	12	3	14	19	13
hsa-miR-378b	2	4	4	0	0	4	0	0	0	8	0	0	2	2	1	1	0
hsa-miR-378c	132	354	635	45	75	297	43	265	74	302	271	72	313	73	96	320	253
hsa-miR-378d	14	42	35	2	23	28	4	31	7	43	36	14	22	7	14	28	27
hsa-miR-378e	0	1	0	0	2	0	1	0	0	4	1	0	1	0	0	0	0
hsa-miR-378f	2	7	15	2	4	8	1	2	2	11	5	4	9	2	1	6	9
hsa-miR-378g	1	2	0	1	0	3	0	0	1	4	2	0	2	2	1	1	1
hsa-miR-378h	1	0	0	0	0	1	0	0	0	0	0	1	0	1	0	1	0
hsa-miR-378i	55	104	79	32	13	142	8	24	31	116	89	11	66	23	48	78	61
hsa-miR-378j	0	0	0	0	0	0	0	0	0	0	0	0	0	0	0	1	0
hsa-miR-379-3p	0	0	0	0	0	0	0	0	0	0	0	0	0	0	0	0	0
hsa-miR-379-5p	0	0	0	0	0	1	0	0	0	0	4	0	0	0	0	3	0
hsa-miR-380-3p	0	0	0	0	0	0	0	0	0	0	0	1	0	0	0	0	0
hsa-miR-380-5p	0	0	0	0	0	0	0	0	0	0	0	0	0	0	0	0	0
hsa-miR-381-3p	7	4	5	2	9	16	1	4	12	0	10	2	5	2	0	1	0
hsa-miR-381-5p	0	0	0	0	0	0	0	0	0	0	0	0	0	0	0	0	0
hsa-miR-382-3p	0	1	0	0	2	1	0	0	0	0	0	0	1	0	0	0	0
hsa-miR-382-5p	0	0	0	1	2	0	0	0	0	3	1	0	0	0	3	1	0
hsa-miR-383	0	0	0	0	0	0	0	0	0	1	0	0	0	0	1	0	0
hsa-miR-384	0	0	0	0	0	0	0	0	0	0	0	0	0	0	0	0	0
hsa-miR-3907	0	0	0	0	0	0	0	0	0	0	0	0	0	0	0	0	0
hsa-miR-3908	0	0	0	0	0	0	0	0	0	0	0	0	0	0	0	0	0
hsa-miR-3909	1	0	0	3	0	2	1	0	7	0	5	1	2	0	5	1	0
hsa-miR-3910	0	0	0	0	0	0	0	0	0	0	0	0	0	0	0	0	0
hsa-miR-3911	0	0	0	0	0	1	0	0	0	0	1	0	0	0	0	0	0
hsa-miR-3912	1	0	4	1	4	0	2	3	0	0	0	1	6	0	0	1	1
hsa-miR-3913-3p	0	0	0	0	0	0	1	0	0	0	1	0	0	0	0	0	0
hsa-miR-3913-5p	2	3	1	4	2	3	5	13	1	3	3	2	3	5	4	1	8
hsa-miR-3914	0	0	0	0	0	0	0	0	0	0	0	0	0	0	0	0	0
hsa-miR-3915	0	0	0	0	0	0	0	0	0	0	0	0	0	0	0	0	0
hsa-miR-3916	0	1	0	1	0	1	3	1	1	0	1	0	0	0	0	1	0
hsa-miR-3917	0	0	0	0	0	0	0	0	0	0	0	0	0	0	0	0	0
hsa-miR-3918	1	2	0	0	2	0	0	0	0	0	0	0	0	1	3	0	0
hsa-miR-3919	0	0	0	0	0	0	0	0	0	0	0	0	0	0	0	3	0
hsa-miR-3920	0	0	0	0	0	0	0	0	0	0	0	0	0	0	0	0	0
hsa-miR-3921	0	0	0	0	0	0	0	0	0	0	0	0	0	0	0	0	0
hsa-miR-3922-3p	0	0	0	0	0	0	0	0	0	0	0	0	0	0	0	0	0
hsa-miR-3922-5p	0	0	0	0	0	0	0	0	0	0	0	0	0	0	0	0	0
hsa-miR-3923	0	0	0	0	0	0	0	0	0	0	0	0	0	0	0	0	0
hsa-miR-3924	0	0	0	0	0	0	0	0	0	0	0	0	0	0	0	0	0
hsa-miR-3925-3p	0	0	0	0	0	0	0	0	0	0	0	0	0	0	0	0	0
hsa-miR-3925-5p	0	0	0	0	0	0	0	0	0	0	0	0	0	0	0	0	0
hsa-miR-3926	0	0	0	0	0	0	0	0	0	0	0	0	0	0	0	0	0
hsa-miR-3927-3p	0	0	0	0	0	0	0	0	0	0	0	0	0	0	0	0	0
hsa-miR-3927-5p	0	0	0	0	0	0	0	0	0	0	0	0	0	0	0	0	0
hsa-miR-3928	2	2	0	0	0	0	0	1	0	1	0	0	0	0	1	1	0
hsa-miR-3929	0	0	0	0	0	0	0	0	0	0	0	0	0	0	0	0	0
hsa-miR-3934-3p	0	1	0	0	0	0	0	0	0	0	1	0	0	0	0	1	0
hsa-miR-3934-5p	4	8	8	2	6	14	5	3	7	5	8	2	5	9	4	11	5
hsa-miR-3935	0	0	0	0	0	0	0	0	0	0	0	0	0	0	0	0	0
hsa-miR-3936	0	0	0	0	0	0	0	0	0	0	0	0	0	0	0	0	0
hsa-miR-3937	0	0	0	0	0	0	0	0	0	0	0	0	0	0	0	0	0
hsa-miR-3938	0	0	0	0	0	0	0	0	0	0	0	0	0	0	0	0	0
hsa-miR-3939	1	0	0	1	2	4	1	0	2	0	0	0	1	0	1	2	0
hsa-miR-3940-3p	22	28	5	23	8	38	6	9	24	68	24	10	6	2	60	36	7
hsa-miR-3940-5p	1	6	0	0	4	1	7	2	1	5	3	0	0	0	0	0	2
hsa-miR-3941	0	0	0	0	0	0	0	0	0	0	0	0	0	0	0	0	0
hsa-miR-3942-3p	0	0	0	0	0	0	0	0	0	0	0	0	0	0	0	0	1
hsa-miR-3942-5p	1	0	0	0	0	0	1	0	0	0	0	1	0	0	1	0	1
hsa-miR-3943	0	0	0	0	0	0	0	0	0	0	0	0	0	0	0	0	0
hsa-miR-3944-3p	0	0	0	0	0	0	0	0	0	0	0	0	0	0	0	0	0
hsa-miR-3944-5p	0	0	0	0	0	0	0	0	0	0	0	0	0	0	0	0	0
hsa-miR-3945	0	0	0	0	0	0	0	0	0	0	0	0	0	0	0	0	0
hsa-miR-3960	2	3	0	2	0	1	4	0	33	5	10	0	0	0	20	2	0
hsa-miR-3972	0	0	0	0	0	0	0	0	0	0	0	0	0	0	0	0	0
hsa-miR-3973	0	0	0	0	0	0	0	0	0	0	0	0	0	0	0	0	0
hsa-miR-3974	0	0	0	0	0	0	0	0	0	0	0	0	0	0	0	0	0
hsa-miR-3975	0	0	0	0	0	0	0	0	0	0	0	0	0	0	0	0	0
hsa-miR-3976	0	0	0	0	0	0	0	0	0	0	0	0	0	0	0	0	0
hsa-miR-3977	0	0	0	0	0	0	0	0	0	0	0	0	0	0	0	0	0
hsa-miR-3978	0	0	0	0	0	0	0	0	0	0	0	0	0	0	0	0	0
hsa-miR-409-3p	22	13	10	44	15	26	2	18	31	63	223	21	24	89	28	30	7
hsa-miR-409-5p	0	0	0	0	0	0	0	0	0	0	0	0	0	0	0	0	0
hsa-miR-410	1	1	0	3	4	2	0	6	8	0	4	10	7	8	3	2	0
hsa-miR-411-3p	0	0	0	0	0	0	0	0	0	0	0	0	0	0	0	0	0
hsa-miR-411-5p	8	3	9	8	9	5	1	5	8	0	6	4	11	10	1	0	5
hsa-miR-412	0	0	0	0	0	0	0	0	0	0	0	0	0	0	0	0	0
hsa-miR-421	98	97	32	135	44	126	37	89	130	12	61	51	177	184	132	233	61
hsa-miR-422a	4	3	7	0	0	2	1	0	1	4	2	0	1	3	0	5	0
hsa-miR-423-3p	460	2104	89	2796	665	1251	608	225	3303	674	690	225	561	813	3110	2143	193
hsa-miR-423-5p	259	3256	120	1552	560	476	726	71	1234	2495	994	155	159	430	1331	563	63
hsa-miR-424-3p	13	23	1	132	10	36	8	17	40	152	24	8	17	71	53	23	8
hsa-miR-424-5p	0	2	0	3	2	2	2	13	4	3	3	6	2	0	1	0	2
hsa-miR-4251	0	0	0	0	0	0	0	0	0	0	0	0	0	0	0	0	0
hsa-miR-4252	0	0	0	0	0	0	0	0	0	0	0	0	0	0	0	0	0
hsa-miR-4253	0	0	0	0	0	0	0	0	0	0	0	0	0	0	0	0	0
hsa-miR-425-3p	18	26	56	23	34	31	59	38	38	84	32	70	64	36	22	28	30
hsa-miR-4254	0	0	0	0	0	0	0	0	0	0	0	0	0	0	0	0	0
hsa-miR-4255	0	0	0	0	0	0	0	0	0	0	0	0	0	0	0	0	0
hsa-miR-425-5p	872	1363	274	1233	1022	893	718	1028	1353	2190	978	2578	848	831	1111	1602	459
hsa-miR-4256	0	0	0	0	0	0	0	0	0	0	0	0	0	0	0	0	0
hsa-miR-4257	0	0	0	0	0	0	0	0	0	0	0	0	0	0	0	0	0
hsa-miR-4258	0	0	0	0	0	0	0	0	0	0	0	0	0	0	0	0	0
hsa-miR-4259	0	0	0	0	0	0	0	0	0	0	0	0	0	0	0	0	0
hsa-miR-4260	0	0	0	0	0	0	0	0	0	0	0	0	0	0	0	0	0
hsa-miR-4261	0	0	0	0	0	0	0	0	0	0	0	0	0	0	0	0	0
hsa-miR-4262	0	0	0	0	0	0	0	0	0	0	0	0	0	0	0	0	0
hsa-miR-4263	0	0	0	0	0	0	0	0	0	0	0	0	0	0	0	0	0
hsa-miR-4264	0	0	0	0	0	0	0	0	0	0	0	0	0	0	0	0	0
hsa-miR-4265	0	0	0	0	0	0	0	0	0	0	0	0	0	0	0	0	0
hsa-miR-4266	0	0	0	0	0	0	0	0	0	0	0	0	0	0	0	0	0
hsa-miR-4267	0	0	0	0	0	0	0	0	0	0	0	0	0	0	0	0	0
hsa-miR-4268	0	0	0	0	0	0	0	0	0	0	0	0	0	0	0	0	0
hsa-miR-4269	0	0	0	0	0	0	0	0	0	0	0	0	0	0	0	0	0
hsa-miR-4270	0	0	0	0	0	0	0	0	0	0	0	0	0	0	0	0	0
hsa-miR-4271	0	0	0	0	0	0	0	0	0	0	0	0	0	0	0	0	0
hsa-miR-4272	0	0	0	0	0	0	0	0	0	0	0	0	0	0	0	0	0
hsa-miR-4273	0	0	0	0	0	0	0	0	0	0	0	0	0	0	0	0	0
hsa-miR-4274	0	0	0	0	0	0	0	0	0	0	0	0	0	0	0	0	0
hsa-miR-4275	0	0	0	0	0	0	0	0	0	0	0	0	0	0	0	0	0
hsa-miR-4276	0	0	0	0	0	0	0	0	0	0	0	0	0	0	0	0	0
hsa-miR-4277	0	0	0	0	0	0	0	0	0	0	0	0	0	0	0	0	0
hsa-miR-4278	0	0	0	0	0	0	0	0	0	0	0	0	0	0	0	0	0
hsa-miR-4279	0	0	0	0	0	0	0	0	0	0	0	0	0	0	0	0	0
hsa-miR-4280	0	0	0	0	0	0	0	0	0	0	0	0	0	0	0	0	0
hsa-miR-4281	0	0	0	0	0	0	0	0	0	0	0	0	0	0	0	0	0
hsa-miR-4282	0	0	0	0	0	0	0	0	0	0	0	0	0	0	0	0	0
hsa-miR-4283	0	0	0	0	0	0	0	0	0	0	0	0	0	0	0	0	0
hsa-miR-4284	0	0	0	0	0	0	0	1	0	0	0	0	0	0	0	0	0
hsa-miR-4285	0	0	0	0	0	0	0	0	0	0	0	0	0	0	0	0	0
hsa-miR-4286	72	97	10	42	40	27	41	10	55	345	101	56	3	11	185	333	6
hsa-miR-4287	0	0	0	0	0	0	0	0	0	0	0	0	0	0	0	0	0
hsa-miR-4288	0	0	0	0	0	0	0	0	0	0	0	0	0	0	0	0	0
hsa-miR-4289	0	0	0	0	0	0	0	0	0	0	0	0	0	0	0	0	0
hsa-miR-429	0	1	0	0	0	0	1	0	0	0	0	4	1	0	0	0	0
hsa-miR-4290	0	0	0	0	0	0	0	0	0	0	0	0	0	0	0	0	0
hsa-miR-4291	0	0	0	0	0	0	0	0	0	0	0	0	0	0	0	0	0
hsa-miR-4292	0	0	0	0	0	0	0	0	0	0	0	0	0	0	0	0	0
hsa-miR-4293	0	0	0	0	0	0	0	0	0	0	0	0	0	0	0	0	0
hsa-miR-4294	0	0	0	0	0	0	0	0	0	0	0	0	0	0	0	0	0
hsa-miR-4295	0	0	0	0	0	0	0	0	0	0	0	0	0	0	0	0	0
hsa-miR-4296	0	0	0	0	0	0	0	0	0	0	0	0	0	0	0	0	0
hsa-miR-4297	0	0	0	0	0	0	0	0	0	0	0	0	0	0	0	0	0
hsa-miR-4298	1	0	0	0	0	0	0	0	0	0	0	0	0	0	0	0	0
hsa-miR-4299	0	0	0	0	0	0	0	0	0	0	0	0	0	0	0	0	0
hsa-miR-4300	0	0	0	0	0	0	0	0	0	0	0	0	0	0	0	0	0
hsa-miR-4301	0	1	0	0	0	2	1	0	1	0	0	0	0	0	0	0	0
hsa-miR-4302	0	0	0	0	0	0	0	0	0	0	0	0	0	0	0	0	0
hsa-miR-4303	0	0	0	0	0	0	0	0	0	0	0	0	0	0	0	0	0
hsa-miR-4304	0	0	0	0	0	0	0	0	0	0	0	0	0	0	0	0	0
hsa-miR-4305	0	0	0	0	0	0	0	0	0	0	0	0	0	0	0	0	0
hsa-miR-4306	0	0	0	0	0	0	0	0	0	1	0	0	0	0	0	0	0
hsa-miR-4307	0	0	0	0	0	0	0	0	0	0	0	0	0	0	0	0	0
hsa-miR-4308	0	0	0	0	0	0	0	0	0	0	0	0	0	0	0	0	0
hsa-miR-4309	0	0	0	0	0	0	0	0	0	0	0	0	0	0	0	0	0
hsa-miR-4310	0	0	0	0	0	0	0	0	0	0	0	0	0	0	0	0	0
hsa-miR-4311	0	0	0	0	0	0	0	0	0	0	0	0	0	0	0	0	0
hsa-miR-4312	0	0	0	0	0	0	0	0	0	0	0	0	0	0	0	0	0
hsa-miR-4313	0	0	0	0	0	0	0	0	0	0	0	0	0	0	0	0	0
hsa-miR-431-3p	0	0	0	0	0	0	0	0	0	0	0	0	0	0	0	0	0
hsa-miR-4314	0	0	0	0	0	0	0	0	0	0	0	0	0	0	0	0	0
hsa-miR-4315	0	0	0	0	0	0	0	0	0	0	0	0	0	0	0	0	0
hsa-miR-431-5p	1	0	0	0	0	1	0	1	1	0	3	0	1	2	0	1	1
hsa-miR-4316	0	0	0	0	0	0	0	0	0	0	0	0	0	0	0	0	0
hsa-miR-4317	0	0	0	0	0	0	0	0	0	0	0	0	0	0	0	0	0
hsa-miR-4318	0	0	0	0	0	0	0	0	0	0	0	0	0	0	0	0	0
hsa-miR-4319	0	0	0	0	0	0	0	0	0	0	0	0	0	0	0	0	0
hsa-miR-4320	0	0	0	0	0	0	0	0	0	0	0	0	0	0	0	0	0
hsa-miR-4321	0	0	0	0	0	0	0	0	0	0	0	0	0	0	0	0	0
hsa-miR-4322	0	0	0	0	0	0	0	0	0	0	0	0	0	0	0	0	0
hsa-miR-4323	0	0	0	0	0	0	0	0	0	0	0	0	0	0	0	0	0
hsa-miR-432-3p	0	0	0	0	0	0	0	0	0	0	0	0	0	0	0	0	0
hsa-miR-4324	0	0	0	0	0	0	0	0	0	0	0	0	0	0	0	0	0
hsa-miR-4325	0	0	0	0	0	0	0	0	0	0	0	0	0	0	0	0	0
hsa-miR-432-5p	0	1	0	7	0	3	0	0	5	4	10	1	2	3	4	1	0
hsa-miR-4326	7	20	0	0	11	0	8	0	16	1	26	0	0	0	0	1	8
hsa-miR-4327	0	0	0	0	0	0	0	0	0	0	0	0	0	0	0	0	0
hsa-miR-4328	0	0	0	0	0	0	0	0	0	0	0	0	0	0	0	0	0
hsa-miR-4329	0	0	0	0	0	0	0	0	0	0	0	0	0	0	0	0	0
hsa-miR-433	0	0	0	0	0	0	0	1	1	0	1	0	0	0	1	0	0
hsa-miR-4330	0	0	0	0	0	0	0	0	0	0	0	0	0	0	0	0	0
hsa-miR-4417	1	0	6	2	0	0	0	0	3	1	6	0	0	0	0	1	0
hsa-miR-4418	0	0	0	0	0	0	0	0	0	0	0	0	0	0	0	0	0
hsa-miR-4419a	0	0	0	0	0	0	0	0	0	0	0	0	0	0	0	0	0
hsa-miR-4419b	0	0	0	0	0	0	0	0	0	0	0	0	0	0	0	1	0
hsa-miR-4420	0	0	0	0	0	0	1	0	0	0	1	0	0	0	1	0	0
hsa-miR-4421	0	3	0	1	0	0	0	0	0	1	0	0	0	0	0	0	0
hsa-miR-4422	0	0	0	1	2	0	1	2	0	1	0	1	0	2	0	2	1
hsa-miR-4423-3p	0	0	0	0	0	0	0	0	0	0	0	0	0	0	0	0	0
hsa-miR-4423-5p	0	0	0	0	0	0	0	0	0	0	0	0	0	0	1	0	0
hsa-miR-4424	19	1	86	0	0	5	1	1	1	0	0	84	0	0	4	1	168
hsa-miR-4425	0	0	0	0	0	0	0	0	0	0	0	1	0	0	0	1	0
hsa-miR-4426	0	1	0	0	0	1	1	0	0	0	0	0	1	0	0	1	1
hsa-miR-4427	0	0	0	0	0	0	0	0	0	0	0	0	0	0	0	0	0
hsa-miR-4428	0	0	0	0	0	0	0	0	0	0	0	0	0	0	0	0	0
hsa-miR-4429	0	0	0	0	0	0	0	0	0	1	0	0	0	0	1	0	0
hsa-miR-4430	0	0	0	0	0	0	0	0	0	0	0	0	0	0	0	0	0
hsa-miR-4431	0	0	0	0	0	0	0	0	0	0	0	0	0	0	0	0	0
hsa-miR-4432	0	0	0	0	0	0	0	1	0	0	0	0	0	0	0	0	0
hsa-miR-4433-3p	0	0	0	0	0	0	0	0	0	0	0	0	0	0	0	0	0
hsa-miR-4433-5p	0	1	0	0	0	0	0	0	1	0	0	0	0	0	0	0	0
hsa-miR-4434	0	0	0	0	0	0	0	0	0	0	0	0	0	0	0	0	0
hsa-miR-4435	2	1	0	12	0	3	1	0	5	9	5	0	2	8	5	1	0
hsa-miR-4436a	1	0	0	0	0	0	0	0	0	0	1	0	0	0	1	0	0
hsa-miR-4436b-3p	0	0	0	0	0	0	0	0	0	0	0	0	0	0	0	0	0
hsa-miR-4436b-5p	0	0	0	0	2	0	3	1	1	0	1	0	0	6	0	28	0
hsa-miR-4437	0	0	0	1	0	0	0	0	0	0	0	0	0	0	0	0	0
hsa-miR-4438	0	0	0	0	0	0	0	0	0	0	0	0	0	0	0	0	0
hsa-miR-4439	0	0	0	0	0	0	0	0	0	0	0	0	0	0	0	0	0
hsa-miR-4440	0	0	0	0	0	0	0	0	0	1	0	0	0	0	0	0	0
hsa-miR-4441	0	0	0	0	0	0	0	0	0	0	0	0	0	0	0	0	0
hsa-miR-4442	0	0	0	0	0	1	0	0	0	0	0	0	0	0	0	0	0
hsa-miR-4443	0	1	0	0	0	0	0	0	0	0	1	1	0	0	1	0	0
hsa-miR-4444	0	1	0	0	0	0	0	0	1	0	0	0	0	0	1	0	0
hsa-miR-4445-3p	0	0	0	0	0	0	0	0	0	0	0	0	0	0	0	0	0
hsa-miR-4445-5p	0	0	0	0	0	0	0	0	0	0	0	0	0	0	0	0	0
hsa-miR-4446-3p	0	0	0	0	0	2	1	0	0	0	1	0	0	0	0	0	0
hsa-miR-4446-5p	0	0	0	0	0	0	0	0	0	0	0	0	0	0	0	0	0
hsa-miR-4447	0	0	0	0	0	0	0	0	0	0	0	0	0	0	0	0	0
hsa-miR-4448	23	9	1	17	2	29	5	2	14	1	7	2	0	3	15	10	1
hsa-miR-4449	0	0	0	0	0	0	1	0	1	0	0	0	0	1	0	2	1
hsa-miR-4450	0	0	0	0	0	0	0	0	0	0	0	0	0	0	0	0	0
hsa-miR-4451	0	0	0	0	0	0	0	0	0	1	0	0	1	0	1	0	0
hsa-miR-4452	0	0	0	0	0	0	0	0	0	1	0	0	0	0	0	0	0
hsa-miR-4453	0	0	0	0	0	0	0	0	0	0	0	0	0	0	0	0	0
hsa-miR-4454	224	308	268	379	175	210	219	155	111	301	158	338	87	58	143	88	111
hsa-miR-4455	0	1	0	1	0	0	1	0	0	0	0	1	0	0	2	1	0
hsa-miR-4456	0	0	0	0	0	0	0	0	0	0	0	0	0	0	0	0	0
hsa-miR-4457	0	0	0	0	0	0	0	0	0	0	0	0	1	1	0	0	0
hsa-miR-4458	0	0	0	0	0	0	0	0	0	0	0	0	0	0	0	0	0
hsa-miR-4459	0	0	0	0	0	0	0	0	0	0	0	0	0	0	0	0	0
hsa-miR-4460	0	0	0	0	0	0	0	0	0	0	0	0	0	0	0	0	0
hsa-miR-4461	0	13	12	0	4	13	7	1	0	1	7	8	2	3	0	1	1
hsa-miR-4462	0	0	0	0	0	0	0	0	0	0	0	0	0	0	0	0	0
hsa-miR-4463	0	0	0	0	0	0	0	0	0	0	0	0	0	0	0	0	0
hsa-miR-4464	1	11	21	1	8	4	5	15	1	0	0	4	9	0	2	7	8
hsa-miR-4465	0	0	0	0	0	0	0	0	0	0	0	0	0	0	0	0	0
hsa-miR-4466	0	0	0	0	0	0	1	1	0	0	0	0	0	0	0	0	0
hsa-miR-4467	1	1	0	0	0	1	0	0	1	0	1	0	0	0	1	1	0
hsa-miR-4468	0	0	0	0	0	0	0	0	0	0	0	0	0	0	0	0	0
hsa-miR-4469	0	0	0	0	0	0	0	0	0	0	0	0	0	0	0	0	0
hsa-miR-4470	0	0	0	0	0	0	0	0	0	0	0	0	0	0	0	0	0
hsa-miR-4471	0	0	0	0	0	0	0	0	0	0	0	0	0	0	0	0	0
hsa-miR-4472	0	0	0	0	0	0	0	0	0	0	0	0	0	0	0	0	0
hsa-miR-4473	0	0	0	2	0	0	0	0	0	0	0	0	0	0	0	3	0
hsa-miR-4474-3p	1	0	0	1	0	0	0	2	1	0	0	1	1	1	0	1	0
hsa-miR-4474-5p	0	0	0	0	0	0	0	0	0	0	0	0	0	0	0	0	0
hsa-miR-4475	0	0	0	0	0	0	0	0	0	0	0	0	0	0	0	0	0
hsa-miR-4476	1	1	3	1	0	2	0	1	0	0	0	0	0	0	1	3	1
hsa-miR-4477a	0	0	0	0	0	0	0	1	0	0	0	0	0	0	0	1	0
hsa-miR-4477b	0	0	2	0	0	0	1	0	0	0	0	1	1	0	0	1	0
hsa-miR-4478	0	0	0	0	0	0	0	0	0	0	0	0	0	0	0	0	0
hsa-miR-4479	0	1	0	1	0	1	0	1	0	0	1	0	0	0	0	0	0
hsa-miR-448	0	0	0	0	0	0	0	0	0	0	0	0	0	0	0	0	0
hsa-miR-4480	0	0	0	0	0	0	0	0	0	0	0	0	0	0	0	0	0
hsa-miR-4481	0	0	0	0	0	0	0	0	0	0	0	0	0	0	0	0	0
hsa-miR-4482-3p	13	0	1	28	6	20	12	7	11	0	1	0	9	10	7	7	17
hsa-miR-4482-5p	0	0	0	0	0	0	0	0	1	0	0	0	0	0	1	0	0
hsa-miR-4483	0	0	3	0	0	0	0	0	0	0	0	0	0	0	0	0	0
hsa-miR-4484	0	0	0	0	1	0	0	1	0	1	0	0	0	0	0	1	0
hsa-miR-4485	7	46	5	6	23	35	6	2	5	0	3	13	2	2	0	9	16
hsa-miR-4486	0	0	0	0	0	0	0	0	0	0	0	0	0	0	0	0	0
hsa-miR-4487	2	4	0	4	2	8	1	2	1	5	1	2	5	0	8	12	4
hsa-miR-4488	1	2	0	5	2	1	9	0	26	1	11	9	0	0	4	8	0
hsa-miR-4489	0	0	0	1	0	0	0	0	0	0	0	0	0	0	0	2	0
hsa-miR-4490	0	0	0	0	0	0	0	0	0	0	0	0	0	0	0	0	0
hsa-miR-4491	1	4	0	1	5	5	3	2	0	0	2	7	3	0	1	5	1
hsa-miR-4492	0	2	0	1	5	1	7	0	15	0	3	1	0	0	2	3	0
hsa-miR-4493	0	0	0	0	0	0	0	0	0	0	0	0	0	0	0	0	0
hsa-miR-4494	0	0	0	0	0	0	0	0	0	0	0	0	0	0	0	0	0
hsa-miR-4495	0	0	0	0	0	0	0	0	0	0	0	0	0	0	0	2	0
hsa-miR-4496	0	0	0	0	0	0	0	0	0	0	0	0	0	0	0	0	0
hsa-miR-4497	0	1	0	1	0	0	1	0	3	1	5	0	0	0	5	0	0
hsa-miR-4498	0	0	0	0	0	0	0	0	0	0	0	0	0	0	0	0	0
hsa-miR-4499	0	0	0	0	0	0	0	0	0	0	0	0	0	0	0	0	0
hsa-miR-449a	0	0	0	3	0	1	80	1	1	0	3	1	1	0	1	0	0
hsa-miR-449b-3p	0	0	0	0	0	0	0	0	0	0	0	0	0	0	0	0	0
hsa-miR-449b-5p	0	0	0	0	0	0	6	0	1	0	0	0	1	0	0	0	0
hsa-miR-449c-3p	0	0	0	0	0	0	0	0	0	0	0	0	0	0	0	0	0
hsa-miR-449c-5p	0	3	0	3	0	2	113	2	13	0	5	1	4	2	5	1	0
hsa-miR-4500	0	0	0	0	0	0	0	0	0	0	0	0	0	0	0	0	0
hsa-miR-4501	0	0	0	0	0	0	0	0	0	0	0	0	0	0	0	1	0
hsa-miR-4502	0	0	3	0	0	0	0	0	0	0	0	0	0	0	0	0	0
hsa-miR-4503	0	0	0	0	0	0	0	1	0	0	0	1	0	0	0	0	0
hsa-miR-4504	0	0	0	0	0	3	3	2	0	0	2	1	3	0	0	0	0
hsa-miR-4505	0	0	0	0	0	1	0	0	0	0	0	0	0	0	0	0	0
hsa-miR-4506	0	0	0	0	0	0	0	0	0	0	0	0	0	0	0	0	0
hsa-miR-4507	0	1	0	0	0	0	1	0	1	0	0	0	1	0	0	1	0
hsa-miR-4508	0	0	0	6	0	2	3	1	27	7	2	1	1	0	2	1	1
hsa-miR-4509	0	0	0	0	0	0	0	0	0	0	0	0	0	0	0	0	0
hsa-miR-450a-3p	0	0	0	0	0	0	0	0	0	0	0	1	0	0	0	0	0
hsa-miR-450a-5p	0	0	0	1	0	1	0	3	0	0	0	1	0	2	0	0	0
hsa-miR-450b-3p	0	0	0	0	0	0	0	0	0	0	0	0	0	0	0	0	0
hsa-miR-450b-5p	0	1	3	2	2	1	1	9	1	0	1	3	1	0	1	2	1
hsa-miR-4510	0	0	0	0	0	0	0	0	0	0	0	0	0	0	1	0	0
hsa-miR-4511	2	0	0	0	0	0	2	0	1	0	0	2	1	0	3	0	2
hsa-miR-4512	0	0	0	1	0	1	0	0	1	0	0	0	0	0	1	0	0
hsa-miR-4513	0	3	0	0	0	0	0	1	1	1	0	0	0	0	0	1	0
hsa-miR-4514	0	0	0	0	0	0	0	0	0	0	0	0	0	0	0	0	0
hsa-miR-4515	0	1	0	0	2	0	0	0	0	0	0	0	0	0	0	0	0
hsa-miR-4516	0	2	0	2	4	1	22	0	17	11	26	1	1	0	3	2	0
hsa-miR-4517	1	5	4	0	4	3	1	4	0	0	0	3	2	0	2	0	2
hsa-miR-4518	0	3	0	0	0	0	2	0	0	0	1	1	0	0	1	0	0
hsa-miR-4519	0	0	0	0	0	1	0	0	0	0	0	0	0	0	0	1	0
hsa-miR-451a	29436	2855	3696	11874	15376	4000	22185	90149	24853	13995	10463	54800	29475	11866	5402	1788	65085
hsa-miR-451b	0	0	0	0	0	0	0	0	0	0	0	0	0	0	0	0	0
hsa-miR-4520a-3p	1	0	0	0	0	0	1	0	0	0	1	0	0	0	0	0	1
hsa-miR-4520a-5p	0	0	0	0	0	0	0	0	0	0	0	0	0	0	0	0	0
hsa-miR-4520b-3p	0	0	0	0	0	0	0	0	0	0	1	0	1	0	0	0	1
hsa-miR-4520b-5p	0	0	0	0	0	0	0	0	0	0	0	0	0	0	0	0	0
hsa-miR-4521	8	6	12	2	7	2	3	2	4	5	7	2	1	2	2	17	4
hsa-miR-4522	0	0	0	0	0	0	0	0	0	0	0	0	0	0	1	0	0
hsa-miR-4523	0	0	0	0	0	0	0	1	0	0	0	0	0	0	0	0	1
hsa-miR-452-3p	0	0	0	0	0	0	0	0	0	0	0	0	0	0	0	0	0
hsa-miR-4524a-3p	0	0	0	0	0	0	0	0	0	0	0	0	0	0	0	0	0
hsa-miR-4524a-5p	0	0	0	0	0	0	0	0	0	0	1	0	0	0	0	0	0
hsa-miR-4524b-3p	0	0	0	0	0	0	0	0	0	0	0	0	0	0	0	0	0
hsa-miR-4524b-5p	0	0	0	0	0	0	0	0	0	0	0	0	0	0	0	0	0
hsa-miR-4525	0	0	0	0	0	0	0	0	0	0	0	0	0	0	0	0	0
hsa-miR-452-5p	0	1	0	1	2	0	1	0	1	0	3	4	1	0	0	1	1
hsa-miR-4526	0	0	0	0	0	0	0	1	0	0	0	0	0	0	0	0	1
hsa-miR-4527	0	0	0	0	0	0	0	0	0	0	0	0	0	0	0	0	0
hsa-miR-4528	0	0	0	0	0	0	0	0	0	0	0	0	0	0	0	0	0
hsa-miR-4529-3p	0	2	0	0	0	0	0	1	0	0	9	1	0	0	0	0	0
hsa-miR-4529-5p	0	0	0	0	0	0	0	0	0	0	0	0	0	0	0	0	0
hsa-miR-4530	0	0	0	0	0	0	0	0	0	0	0	0	0	0	0	0	0
hsa-miR-4531	1	1	0	0	0	0	0	0	0	0	0	1	0	0	0	1	1
hsa-miR-4532	4	7	4	3	2	0	5	0	8	10	66	4	0	0	4	3	0
hsa-miR-4533	0	0	0	0	0	0	0	0	0	0	0	0	0	0	0	0	0
hsa-miR-4534	0	0	0	0	0	0	0	0	0	0	0	0	0	0	0	0	0
hsa-miR-4535	0	0	0	0	0	0	0	0	0	0	0	0	0	0	0	0	0
hsa-miR-4536-3p	0	0	0	0	0	0	0	0	0	0	0	0	0	0	0	0	0
hsa-miR-4536-5p	0	0	0	0	0	0	0	0	0	0	0	0	0	0	0	0	0
hsa-miR-4537	0	1	0	0	0	0	0	0	0	0	0	0	0	0	0	0	0
hsa-miR-4538	0	0	0	0	0	0	0	0	0	0	0	0	0	0	0	0	0
hsa-miR-4539	0	0	0	0	0	0	0	0	0	0	0	0	0	0	0	0	1
hsa-miR-4540	0	0	0	0	0	0	0	0	0	0	0	0	0	0	0	0	0
hsa-miR-454-3p	263	328	128	271	72	238	171	217	206	0	34	317	512	336	279	425	232
hsa-miR-454-5p	33	61	14	19	43	46	14	35	14	0	13	28	50	71	8	38	42
hsa-miR-455-3p	0	2	0	0	0	1	0	0	3	0	0	2	0	0	0	1	0
hsa-miR-455-5p	6	1	12	0	6	2	0	2	1	0	3	1	2	3	0	1	1
hsa-miR-4632-3p	0	0	0	0	0	0	0	0	0	0	0	0	0	0	0	0	0
hsa-miR-4632-5p	0	0	0	0	0	0	0	0	0	0	0	0	0	0	0	0	0
hsa-miR-4633-3p	0	0	0	0	0	0	0	0	0	0	0	0	0	0	0	0	0
hsa-miR-4633-5p	0	0	0	0	0	0	0	0	0	0	0	0	0	0	0	0	0
hsa-miR-4634	0	0	0	0	0	0	0	0	0	0	0	0	0	0	0	0	0
hsa-miR-4635	0	0	0	0	0	0	0	1	0	0	0	0	0	0	0	0	0
hsa-miR-4636	0	0	0	0	0	0	0	0	0	0	0	0	0	0	0	0	0
hsa-miR-4637	0	0	0	0	0	0	0	0	0	0	0	0	0	0	0	0	0
hsa-miR-4638-3p	0	0	0	2	3	0	1	1	2	3	1	0	0	0	0	0	0
hsa-miR-4638-5p	0	0	0	0	0	0	0	0	0	0	0	0	0	0	0	0	0
hsa-miR-4639-3p	0	0	0	0	0	0	0	1	0	0	0	0	0	0	0	0	0
hsa-miR-4639-5p	0	0	0	0	0	0	0	1	0	0	0	0	0	0	0	0	0
hsa-miR-4640-3p	0	1	0	0	0	0	0	0	0	0	0	0	0	0	0	0	0
hsa-miR-4640-5p	0	0	0	0	0	0	0	0	0	0	0	0	0	0	0	0	0
hsa-miR-4641	0	0	0	0	0	0	0	0	0	0	0	0	0	0	0	0	0
hsa-miR-4642	0	0	0	0	0	1	0	0	0	0	0	0	0	0	0	0	0
hsa-miR-4643	0	0	0	0	0	0	0	0	0	0	0	0	0	0	0	0	0
hsa-miR-4644	0	0	0	0	0	0	0	0	0	0	0	0	0	0	0	0	0
hsa-miR-4645-3p	1	0	0	0	2	1	1	0	1	0	0	1	3	0	0	1	0
hsa-miR-4645-5p	0	0	0	0	0	0	0	0	0	0	0	0	0	0	0	0	0
hsa-miR-4646-3p	0	0	0	1	0	0	0	0	0	0	0	0	0	0	0	0	0
hsa-miR-4646-5p	0	0	0	1	0	0	0	0	0	0	0	0	0	0	0	0	0
hsa-miR-4647	0	0	0	1	0	0	0	0	1	0	0	0	0	0	0	0	0
hsa-miR-4648	0	0	0	0	0	0	0	0	0	0	0	0	0	0	0	0	0
hsa-miR-4649-3p	0	0	0	0	0	0	0	0	0	0	0	0	0	0	0	0	0
hsa-miR-4649-5p	0	0	0	0	0	0	0	0	0	0	0	0	0	0	0	0	0
hsa-miR-4650-3p	0	0	0	0	0	0	0	0	0	0	0	0	0	0	0	0	0
hsa-miR-4650-5p	0	0	0	0	0	0	0	0	0	0	0	0	0	0	0	0	0
hsa-miR-4651	0	0	0	0	0	0	0	0	0	0	0	0	0	0	0	0	0
hsa-miR-4652-3p	0	0	0	0	0	0	0	0	0	0	0	0	0	0	0	0	0
hsa-miR-4652-5p	0	0	0	0	0	0	0	0	0	0	0	0	0	0	0	0	0
hsa-miR-4653-3p	0	0	0	0	0	0	0	0	0	0	0	0	0	0	0	0	0
hsa-miR-4653-5p	0	0	0	0	0	0	0	0	0	0	0	0	0	0	0	0	0
hsa-miR-4654	0	0	0	0	0	0	0	0	0	0	0	0	0	0	0	0	0
hsa-miR-4655-3p	0	0	0	0	0	0	0	0	0	0	0	0	0	0	0	0	0
hsa-miR-4655-5p	0	0	0	0	0	0	0	0	0	0	0	0	0	0	0	0	0
hsa-miR-4656	0	0	0	0	0	0	0	0	0	0	0	0	0	0	0	0	0
hsa-miR-4657	0	0	0	0	0	0	0	0	0	0	0	0	0	0	0	0	0
hsa-miR-4658	0	0	0	1	0	1	0	0	0	0	0	0	0	0	0	0	0
hsa-miR-4659a-3p	0	2	0	1	5	0	1	3	1	0	0	3	2	5	1	1	0
hsa-miR-4659a-5p	0	0	0	0	0	0	0	0	0	0	0	0	0	0	0	0	0
hsa-miR-4659b-3p	0	0	0	0	0	0	1	1	1	0	0	0	1	3	0	0	0
hsa-miR-4659b-5p	0	0	0	0	0	0	0	0	0	0	0	0	0	0	0	0	0
hsa-miR-466	0	0	0	0	0	0	0	0	0	0	0	0	0	0	0	0	0
hsa-miR-4660	0	1	0	0	0	0	0	0	1	0	0	0	0	0	1	0	0
hsa-miR-4661-3p	0	0	0	0	0	0	0	0	0	0	0	0	0	0	0	0	0
hsa-miR-4661-5p	0	0	0	1	0	0	1	0	1	0	2	0	1	0	0	0	3
hsa-miR-4662a-3p	0	0	0	0	0	0	0	0	0	0	0	0	0	0	0	0	0
hsa-miR-4662a-5p	0	0	0	1	0	0	1	2	0	0	0	0	1	0	0	1	0
hsa-miR-4662b	0	0	0	0	0	0	0	0	0	0	0	0	0	0	0	0	0
hsa-miR-4663	0	0	0	0	0	0	0	0	0	0	0	0	0	0	0	0	0
hsa-miR-4664-3p	0	3	0	0	0	0	0	0	0	3	1	1	0	0	0	1	1
hsa-miR-4664-5p	0	0	0	0	0	0	0	0	0	0	0	0	0	0	0	0	0
hsa-miR-4665-3p	0	0	0	0	0	0	0	0	0	0	0	0	0	0	0	0	0
hsa-miR-4665-5p	0	0	0	0	0	0	0	0	0	0	0	0	0	0	0	0	0
hsa-miR-4666a-3p	0	0	0	0	0	0	0	0	0	0	0	0	0	0	0	0	0
hsa-miR-4666a-5p	0	0	0	0	0	0	0	0	0	0	0	0	0	0	1	0	0
hsa-miR-4666b	0	0	0	0	0	0	0	0	0	0	0	0	0	0	0	0	0
hsa-miR-4667-3p	0	0	0	0	0	0	0	0	0	0	0	0	0	0	0	0	0
hsa-miR-4667-5p	3	0	0	0	0	0	0	0	1	0	0	0	0	0	0	0	0
hsa-miR-4668-3p	0	0	0	0	0	0	0	0	0	0	0	0	0	0	0	0	0
hsa-miR-4668-5p	1	1	0	0	0	0	0	0	0	4	0	0	0	0	1	1	0
hsa-miR-4669	0	0	0	0	0	0	0	0	0	0	0	0	0	0	0	0	0
hsa-miR-4670-3p	0	0	0	0	1	0	0	1	0	0	0	0	0	0	1	0	1
hsa-miR-4670-5p	0	0	0	0	0	0	0	0	0	0	0	0	0	0	0	0	0
hsa-miR-4671-3p	0	0	0	0	0	0	0	0	0	0	0	0	0	0	0	0	0
hsa-miR-4671-5p	0	0	0	0	0	0	0	0	0	0	0	0	0	0	0	0	0
hsa-miR-4672	0	0	0	0	0	0	0	1	0	0	0	0	2	0	1	0	0
hsa-miR-4673	0	0	0	0	0	0	0	0	0	0	0	0	0	0	0	0	0
hsa-miR-4674	0	0	0	1	0	0	0	0	0	0	0	0	0	0	0	0	0
hsa-miR-4675	0	0	0	0	0	0	0	0	0	0	0	0	0	0	0	0	0
hsa-miR-4676-3p	1	0	0	0	0	0	0	0	0	1	0	0	0	0	0	1	0
hsa-miR-4676-5p	1	0	0	0	0	0	0	0	0	0	0	0	0	0	0	1	0
hsa-miR-4677-3p	5	15	6	3	24	16	19	26	5	26	16	22	30	13	2	16	15
hsa-miR-4677-5p	0	1	0	0	2	0	0	0	0	0	0	1	0	0	0	0	0
hsa-miR-4678	0	0	0	0	0	0	0	1	0	0	0	0	1	0	0	0	0
hsa-miR-4679	0	0	0	0	0	0	0	0	0	0	0	1	0	0	0	0	0
hsa-miR-4680-3p	0	0	0	0	0	0	0	0	0	0	0	0	0	0	0	0	0
hsa-miR-4680-5p	0	0	0	0	0	0	0	0	0	0	0	0	0	0	0	0	0
hsa-miR-4681	0	0	0	0	0	0	0	0	0	0	0	0	0	0	0	0	0
hsa-miR-4682	0	0	0	0	0	0	0	0	0	0	0	0	0	0	0	0	0
hsa-miR-4683	0	0	0	0	0	0	0	0	0	1	0	0	0	0	0	0	0
hsa-miR-4684-3p	0	0	0	0	0	0	0	0	0	0	0	0	0	0	0	0	0
hsa-miR-4684-5p	0	0	0	0	0	0	0	0	0	0	0	0	0	0	0	0	0
hsa-miR-4685-3p	2	0	0	13	0	4	1	2	10	0	1	0	1	11	5	3	2
hsa-miR-4685-5p	0	0	0	0	0	0	0	0	0	0	0	0	0	0	0	0	0
hsa-miR-4686	0	0	0	0	0	0	0	0	0	0	0	0	0	0	0	0	0
hsa-miR-4687-3p	0	0	0	0	0	0	0	0	0	0	0	0	0	0	0	1	0
hsa-miR-4687-5p	0	1	0	1	2	2	0	1	2	0	1	0	2	0	0	1	0
hsa-miR-4688	1	0	0	2	0	0	0	0	1	0	0	0	0	0	0	0	0
hsa-miR-4689	0	0	0	0	0	0	0	0	0	0	0	0	0	0	0	0	0
hsa-miR-4690-3p	0	1	0	0	0	0	0	1	0	0	0	0	0	0	0	1	0
hsa-miR-4690-5p	1	0	0	0	0	2	1	0	1	2	1	0	0	0	1	0	0
hsa-miR-4691-3p	0	0	0	0	0	0	0	0	0	0	0	0	0	0	0	0	0
hsa-miR-4691-5p	0	0	0	0	0	0	0	0	0	0	0	0	0	0	0	0	0
hsa-miR-4692	0	0	0	0	0	0	0	0	0	0	0	0	0	0	0	0	0
hsa-miR-4693-3p	0	0	0	0	0	0	0	0	0	0	0	0	0	0	0	0	0
hsa-miR-4693-5p	0	0	0	0	0	0	0	0	0	0	0	0	0	0	0	0	0
hsa-miR-4694-3p	0	0	0	0	0	0	0	0	0	0	0	0	0	0	0	0	0
hsa-miR-4694-5p	0	0	0	0	0	0	0	0	0	0	0	0	0	0	0	0	0
hsa-miR-4695-3p	0	0	0	0	0	0	0	0	0	0	0	0	0	0	0	0	0
hsa-miR-4695-5p	0	0	0	0	0	0	0	0	0	0	0	0	0	0	0	0	0
hsa-miR-4696	0	0	0	0	0	0	0	0	0	0	0	0	0	0	0	0	0
hsa-miR-4697-3p	0	0	0	0	0	0	0	0	1	0	0	0	0	0	0	0	0
hsa-miR-4697-5p	0	0	0	0	0	0	0	0	0	0	0	0	0	0	0	0	0
hsa-miR-4698	0	0	0	0	0	0	0	0	0	0	0	0	0	0	0	0	0
hsa-miR-4699-3p	0	0	0	0	0	0	0	0	0	0	0	0	0	0	0	0	0
hsa-miR-4699-5p	0	0	0	0	0	0	0	0	0	0	0	0	0	0	0	0	0
hsa-miR-4700-3p	0	0	0	2	0	0	1	0	0	0	0	0	0	0	1	0	0
hsa-miR-4700-5p	0	0	0	0	0	0	0	0	0	0	0	0	0	0	0	0	0
hsa-miR-4701-3p	0	0	0	0	0	0	0	0	0	0	0	0	0	0	0	0	0
hsa-miR-4701-5p	0	0	0	0	0	0	0	0	0	0	0	0	0	0	0	0	0
hsa-miR-4703-3p	0	0	0	0	0	1	0	0	0	0	0	0	1	0	0	0	0
hsa-miR-4703-5p	0	0	0	0	0	0	0	0	0	0	0	0	0	0	0	0	0
hsa-miR-4704-3p	0	0	0	0	0	0	0	0	0	0	0	0	0	0	0	0	0
hsa-miR-4704-5p	0	0	0	0	0	0	0	0	0	0	0	0	0	0	0	0	0
hsa-miR-4705	0	0	0	0	0	0	0	0	0	0	0	0	0	0	0	0	0
hsa-miR-4706	0	0	0	0	0	0	0	0	0	0	0	0	0	0	0	0	0
hsa-miR-4707-3p	7	1	0	8	0	8	0	0	38	8	9	0	7	2	21	7	0
hsa-miR-4707-5p	0	1	0	0	2	0	0	0	0	2	0	0	0	0	0	0	0
hsa-miR-4708-3p	0	0	0	0	0	0	2	1	0	0	0	0	0	0	0	0	0
hsa-miR-4708-5p	0	0	0	0	0	0	0	0	0	0	0	0	0	0	0	0	0
hsa-miR-4709-3p	0	0	0	0	0	0	0	0	0	0	0	0	0	0	0	0	0
hsa-miR-4709-5p	0	0	0	0	0	0	0	0	0	0	0	0	0	0	0	0	0
hsa-miR-4710	0	0	0	0	0	0	0	0	0	0	0	0	0	0	0	0	0
hsa-miR-4711-3p	0	0	0	0	0	0	0	0	0	0	0	0	0	0	0	0	0
hsa-miR-4711-5p	0	0	0	0	0	0	0	0	0	0	0	0	0	0	0	0	0
hsa-miR-4712-3p	0	1	0	0	0	0	1	0	0	0	0	0	0	0	0	1	0
hsa-miR-4712-5p	0	0	0	0	0	0	0	0	0	0	0	0	0	0	0	0	0
hsa-miR-4713-3p	0	0	0	0	0	0	0	0	0	0	0	0	0	0	0	0	0
hsa-miR-4713-5p	0	0	0	0	0	0	0	0	0	0	0	0	0	0	0	0	0
hsa-miR-4714-3p	0	1	0	2	0	0	0	0	0	0	0	0	0	0	0	0	1
hsa-miR-4714-5p	0	0	0	0	0	0	0	0	0	0	0	0	0	0	0	0	0
hsa-miR-4715-3p	0	0	0	0	0	0	0	0	0	0	0	0	0	0	0	0	0
hsa-miR-4715-5p	0	0	0	0	0	0	0	0	0	0	0	0	0	0	0	0	0
hsa-miR-4716-3p	0	0	0	0	0	0	0	0	0	0	0	0	0	0	0	0	0
hsa-miR-4716-5p	0	0	0	0	0	0	0	0	0	0	0	0	0	0	0	0	0
hsa-miR-4717-3p	1	2	0	0	0	1	0	0	2	0	1	1	0	1	0	1	0
hsa-miR-4717-5p	0	0	0	0	0	0	0	0	0	0	0	0	0	0	0	0	0
hsa-miR-4718	0	0	0	0	0	0	0	0	0	0	0	0	0	0	0	0	0
hsa-miR-4719	0	0	0	0	0	0	0	0	0	0	0	0	0	0	0	0	0
hsa-miR-4720-3p	0	0	0	0	0	0	0	0	0	0	0	0	0	0	0	0	0
hsa-miR-4720-5p	0	0	0	0	0	0	0	0	0	0	0	1	0	0	0	0	0
hsa-miR-4721	0	0	0	0	0	0	0	0	0	0	0	0	0	0	0	0	0
hsa-miR-4722-3p	0	0	0	0	0	0	0	0	0	0	0	0	0	0	0	0	0
hsa-miR-4722-5p	0	0	0	0	0	0	0	0	0	0	0	0	0	0	0	0	0
hsa-miR-4723-3p	0	0	0	0	0	0	0	0	0	0	0	0	0	0	0	0	0
hsa-miR-4723-5p	0	0	0	0	0	0	0	0	0	0	0	0	0	0	0	0	0
hsa-miR-4724-3p	0	0	0	0	0	0	0	0	0	0	0	0	0	0	0	0	0
hsa-miR-4724-5p	0	0	0	0	0	0	0	0	0	0	0	0	1	0	0	0	0
hsa-miR-4725-3p	0	0	0	0	0	0	0	0	0	0	0	0	0	0	0	0	0
hsa-miR-4725-5p	0	0	0	0	0	0	0	0	0	0	0	0	0	0	0	0	0
hsa-miR-4726-3p	0	0	0	0	0	0	0	0	0	0	0	0	0	0	0	0	0
hsa-miR-4726-5p	0	0	0	0	0	0	0	0	0	0	0	0	0	0	0	1	0
hsa-miR-4727-3p	0	0	0	0	0	0	0	0	0	0	0	0	0	0	0	1	0
hsa-miR-4727-5p	0	0	0	0	0	0	0	0	0	0	0	0	0	0	0	1	0
hsa-miR-4728-3p	0	0	0	1	0	0	0	0	0	0	0	0	0	0	0	0	0
hsa-miR-4728-5p	0	0	0	0	0	0	0	0	0	0	0	0	0	0	0	0	0
hsa-miR-4729	0	0	0	0	0	0	0	0	0	0	0	0	0	0	0	0	0
hsa-miR-4730	0	0	0	0	0	0	0	0	0	0	0	0	0	0	0	0	0
hsa-miR-4731-3p	0	1	0	0	0	1	0	1	0	0	0	0	0	0	0	0	0
hsa-miR-4731-5p	0	0	0	0	0	0	0	0	0	0	0	0	0	0	0	0	0
hsa-miR-4732-3p	32	31	0	359	25	55	33	17	246	222	112	10	40	255	204	37	8
hsa-miR-4732-5p	6	0	0	12	0	1	3	0	18	15	10	1	1	6	7	1	0
hsa-miR-4733-3p	0	0	0	0	0	0	0	0	0	0	0	0	0	0	0	0	0
hsa-miR-4733-5p	0	0	0	0	0	0	0	0	0	0	0	0	0	0	0	1	0
hsa-miR-4734	0	0	0	0	0	0	0	0	0	0	0	0	1	0	0	0	0
hsa-miR-4735-3p	0	0	0	0	0	0	0	0	0	0	0	0	0	0	0	0	0
hsa-miR-4735-5p	0	0	0	0	0	0	0	0	0	0	0	0	0	0	0	0	0
hsa-miR-4736	0	0	0	0	0	0	0	0	0	0	0	0	0	0	0	0	0
hsa-miR-4737	0	0	0	0	0	0	0	0	0	0	0	0	0	0	0	0	0
hsa-miR-4738-3p	0	0	0	0	0	0	0	0	1	0	1	0	0	0	1	0	0
hsa-miR-4738-5p	0	0	0	0	0	0	0	0	0	0	0	0	0	0	0	0	0
hsa-miR-4739	0	0	0	0	0	0	0	0	0	0	0	0	0	0	0	0	0
hsa-miR-4740-3p	0	0	0	0	0	0	0	0	0	0	0	0	0	0	0	0	0
hsa-miR-4740-5p	0	0	0	0	0	1	0	0	0	0	0	0	0	0	0	0	0
hsa-miR-4741	1	1	0	2	0	1	0	1	0	0	1	0	0	0	0	0	0
hsa-miR-4742-3p	1	1	0	1	0	0	0	1	5	0	0	1	0	0	1	1	0
hsa-miR-4742-5p	0	0	0	0	0	0	0	0	0	0	1	0	1	0	0	0	0
hsa-miR-4743-3p	0	0	0	0	0	0	0	0	0	0	0	0	0	0	0	0	0
hsa-miR-4743-5p	0	0	0	0	0	0	0	0	0	0	0	0	0	0	0	0	0
hsa-miR-4744	0	0	0	0	0	0	0	0	0	0	0	0	0	0	0	0	0
hsa-miR-4745-3p	2	1	0	0	0	1	0	0	0	0	0	0	0	0	1	0	1
hsa-miR-4745-5p	1	1	0	0	0	1	1	1	1	2	0	0	1	1	1	1	0
hsa-miR-4746-3p	0	0	0	0	0	0	0	0	0	0	0	0	0	0	0	0	0
hsa-miR-4746-5p	3	23	5	15	8	32	2	7	8	16	8	3	6	13	11	12	15
hsa-miR-4747-3p	0	0	0	0	0	0	0	0	0	0	0	0	0	0	2	0	0
hsa-miR-4747-5p	1	0	0	0	0	0	0	0	1	0	0	0	0	0	1	0	0
hsa-miR-4748	0	0	0	0	0	0	0	0	0	0	0	0	0	0	0	0	0
hsa-miR-4749-3p	0	0	0	0	0	0	0	0	0	0	0	0	0	0	0	0	0
hsa-miR-4749-5p	0	0	0	1	0	0	0	0	0	0	0	0	0	0	0	1	0
hsa-miR-4750-3p	0	0	0	0	0	0	0	0	0	0	0	0	0	0	1	0	0
hsa-miR-4750-5p	0	0	0	0	0	0	0	0	0	0	0	0	0	0	0	0	0
hsa-miR-4751	0	1	0	0	0	0	0	0	0	0	0	0	0	0	0	0	0
hsa-miR-4752	0	0	0	0	0	0	0	0	0	0	0	0	0	0	0	0	0
hsa-miR-4753-3p	0	0	0	0	2	0	0	0	0	0	0	0	0	0	0	0	0
hsa-miR-4753-5p	0	0	0	1	2	2	1	0	2	1	0	0	0	0	2	0	0
hsa-miR-4754	0	0	0	0	0	0	0	0	0	0	0	0	0	0	0	0	0
hsa-miR-4755-3p	1	1	0	0	0	0	1	1	0	0	1	0	0	0	1	0	0
hsa-miR-4755-5p	0	1	0	1	0	1	0	0	0	0	0	0	1	1	0	0	0
hsa-miR-4756-3p	0	0	0	0	0	0	0	0	0	0	0	0	0	0	0	0	0
hsa-miR-4756-5p	0	0	0	0	0	0	0	0	0	0	0	0	0	0	0	0	0
hsa-miR-4757-3p	0	0	0	0	1	0	0	1	0	0	0	0	0	0	0	0	0
hsa-miR-4757-5p	0	0	0	0	0	0	0	0	0	0	0	0	0	0	0	0	0
hsa-miR-4758-3p	1	0	0	0	0	0	0	0	0	0	0	0	0	0	0	0	0
hsa-miR-4758-5p	0	0	0	0	0	0	0	0	0	0	0	0	0	0	0	0	0
hsa-miR-4759	0	0	0	0	0	0	0	0	0	0	0	0	0	0	0	0	0
hsa-miR-4760-3p	0	0	0	0	0	0	0	0	0	0	0	0	0	0	0	0	0
hsa-miR-4760-5p	0	0	0	0	0	0	0	0	0	0	0	0	0	0	0	0	0
hsa-miR-4761-3p	0	1	0	0	2	0	0	0	1	0	1	0	0	0	0	0	0
hsa-miR-4761-5p	0	0	0	1	0	0	0	0	0	0	0	0	0	0	0	0	0
hsa-miR-4762-3p	0	0	0	0	0	0	0	1	0	0	1	0	0	0	1	0	0
hsa-miR-4762-5p	0	4	3	0	0	0	0	2	0	3	1	3	1	0	0	1	1
hsa-miR-4763-3p	0	0	0	0	0	0	0	0	0	0	0	0	0	0	0	0	0
hsa-miR-4763-5p	0	0	0	0	0	0	0	0	1	0	0	0	0	0	0	0	0
hsa-miR-4764-3p	0	0	0	0	0	0	0	0	0	0	0	1	0	0	0	0	0
hsa-miR-4764-5p	0	0	0	0	0	0	0	0	0	0	0	0	0	0	0	0	0
hsa-miR-4765	0	0	0	0	0	0	0	0	0	0	0	0	0	0	0	0	0
hsa-miR-4766-3p	0	1	3	0	0	0	0	0	0	0	0	0	1	0	0	0	2
hsa-miR-4766-5p	0	0	0	0	0	0	0	0	0	0	1	0	0	0	0	0	0
hsa-miR-4767	0	0	0	1	0	0	0	0	2	1	0	0	0	0	1	1	0
hsa-miR-4768-3p	0	0	0	0	0	0	0	0	0	0	0	0	0	0	0	0	0
hsa-miR-4768-5p	0	0	0	0	0	0	0	0	0	0	0	0	0	0	0	0	0
hsa-miR-4769-3p	0	0	0	0	0	0	0	0	0	0	0	0	0	0	0	0	0
hsa-miR-4769-5p	0	0	0	0	0	0	0	0	0	0	0	0	0	0	0	0	0
hsa-miR-4770	0	0	0	0	0	0	0	0	0	0	0	0	0	0	0	0	0
hsa-miR-4771	0	0	0	0	0	0	0	0	0	0	0	0	0	0	0	0	0
hsa-miR-4772-3p	0	1	0	0	0	0	0	1	1	2	0	0	0	0	1	0	0
hsa-miR-4772-5p	0	0	0	0	0	0	0	0	1	0	0	1	1	0	1	0	0
hsa-miR-4773	0	0	0	0	0	0	0	0	0	0	0	0	0	0	0	0	0
hsa-miR-4774-3p	0	0	0	0	0	0	0	0	0	0	0	0	0	0	0	0	0
hsa-miR-4774-5p	0	0	0	0	0	0	0	0	0	0	0	0	0	0	0	0	0
hsa-miR-4775	1	0	0	0	2	0	1	2	1	0	0	1	3	0	0	0	2
hsa-miR-4776-3p	0	0	0	0	0	0	0	0	0	0	0	0	0	0	0	0	0
hsa-miR-4776-5p	0	0	0	0	0	0	0	0	0	0	0	0	0	0	0	0	0
hsa-miR-4777-3p	0	0	0	1	0	0	0	0	0	0	0	0	0	0	0	0	0
hsa-miR-4777-5p	0	0	0	0	0	0	0	0	0	0	0	0	0	0	0	0	0
hsa-miR-4778-3p	0	0	0	0	0	0	0	0	0	0	0	0	0	0	0	0	0
hsa-miR-4778-5p	0	0	0	0	0	0	0	0	0	0	0	0	0	0	0	0	0
hsa-miR-4779	0	0	0	0	0	0	0	0	0	0	0	0	0	0	0	0	0
hsa-miR-4780	0	0	0	0	0	0	0	0	0	0	0	0	0	0	0	0	0
hsa-miR-4781-3p	0	0	0	0	0	3	0	0	1	0	0	1	1	4	2	0	0
hsa-miR-4781-5p	0	0	0	0	0	0	0	0	0	0	0	0	0	0	0	0	0
hsa-miR-4782-3p	0	0	0	0	0	0	0	0	0	0	0	0	0	0	0	0	0
hsa-miR-4782-5p	0	0	0	0	0	0	0	0	0	0	0	0	0	0	0	0	0
hsa-miR-4783-3p	0	0	0	0	0	0	0	0	0	0	0	0	0	0	0	0	0
hsa-miR-4783-5p	0	0	0	0	0	1	0	0	0	0	0	0	0	0	0	0	0
hsa-miR-4784	0	0	0	0	0	0	0	0	0	0	0	0	0	0	1	0	0
hsa-miR-4785	0	0	0	0	0	0	0	0	0	1	0	0	0	1	0	0	0
hsa-miR-4786-3p	0	0	0	0	0	0	0	0	0	0	0	0	0	0	0	0	0
hsa-miR-4786-5p	3	1	0	0	2	0	0	0	0	1	0	0	1	0	1	0	0
hsa-miR-4787-3p	0	1	0	0	0	0	0	1	1	0	0	0	1	0	0	0	0
hsa-miR-4787-5p	0	0	0	0	0	0	1	0	1	1	1	0	0	0	0	0	0
hsa-miR-4788	0	1	0	0	0	0	0	3	0	0	0	0	0	0	1	13	0
hsa-miR-4789-3p	0	0	0	0	0	0	0	0	0	0	0	0	0	0	0	0	0
hsa-miR-4789-5p	0	0	0	0	0	0	0	0	0	0	0	0	0	0	0	0	0
hsa-miR-4790-3p	0	0	0	0	0	0	0	0	0	0	0	0	0	0	0	0	0
hsa-miR-4790-5p	0	0	0	0	0	0	0	0	0	0	0	0	0	0	0	0	0
hsa-miR-4791	0	1	16	0	0	2	3	2	0	0	0	0	0	1	0	0	1
hsa-miR-4792	11	585	23	14	98	18	139	6	348	15	36	143	4	36	16	54	10
hsa-miR-4793-3p	0	0	0	0	0	0	0	0	0	0	0	0	0	0	0	0	0
hsa-miR-4793-5p	0	0	0	0	0	0	0	0	0	0	0	0	0	0	0	0	0
hsa-miR-4794	0	0	0	0	0	0	0	0	0	0	0	0	0	0	0	0	0
hsa-miR-4795-3p	0	0	0	0	0	0	0	0	0	0	0	0	0	0	0	0	0
hsa-miR-4795-5p	0	0	0	0	0	0	0	0	0	0	0	0	0	0	0	0	0
hsa-miR-4796-3p	0	0	0	0	0	0	0	0	0	0	0	0	0	1	0	0	0
hsa-miR-4796-5p	0	0	0	0	0	0	0	0	0	0	0	0	0	0	0	0	0
hsa-miR-4797-3p	0	0	0	0	0	0	1	1	0	0	0	0	0	0	2	0	0
hsa-miR-4797-5p	0	0	0	0	0	0	0	0	0	0	0	0	0	0	0	0	0
hsa-miR-4798-3p	0	0	0	0	0	0	0	0	0	0	0	0	0	0	0	0	0
hsa-miR-4798-5p	0	0	0	0	0	0	0	0	0	0	0	0	0	0	0	0	0
hsa-miR-4799-3p	0	0	0	0	0	0	0	0	0	0	0	0	0	0	0	0	0
hsa-miR-4799-5p	0	0	0	0	0	0	0	0	0	0	0	0	0	0	0	0	0
hsa-miR-4800-3p	0	1	0	0	0	0	0	0	0	0	0	0	1	0	0	0	0
hsa-miR-4800-5p	0	0	0	0	0	0	0	0	0	0	0	0	0	0	0	0	0
hsa-miR-4801	0	0	0	0	0	0	0	0	0	0	0	0	0	0	0	0	0
hsa-miR-4802-3p	0	0	0	0	0	0	0	0	0	0	0	0	0	0	0	0	0
hsa-miR-4802-5p	0	0	0	0	0	0	0	0	0	0	0	0	0	0	0	0	0
hsa-miR-4803	0	0	0	0	0	0	0	0	0	0	0	0	0	0	0	0	0
hsa-miR-4804-3p	0	1	0	0	0	3	0	0	1	0	0	1	0	0	5	2	0
hsa-miR-4804-5p	0	1	0	0	2	0	0	0	0	3	0	0	1	0	2	2	0
hsa-miR-483-3p	0	1	0	1	0	1	0	0	0	0	0	0	0	0	1	0	0
hsa-miR-483-5p	0	0	0	0	0	0	0	0	1	0	0	0	0	0	0	0	0
hsa-miR-484	2220	2184	133	3177	1903	1417	900	1338	4887	6749	1897	2872	637	737	6400	1927	579
hsa-miR-485-3p	0	0	0	0	0	1	0	0	1	0	1	0	0	0	0	0	0
hsa-miR-485-5p	0	0	0	0	0	0	0	0	2	0	3	0	0	0	1	0	0
hsa-miR-486-3p	47	35	0	399	8	31	44	9	267	36	53	1	23	102	539	63	2
hsa-miR-486-5p	587953	219665	7580	1169059	247915	400202	83695	473281	434459	948576	559857	295620	517954	2262653	1208881	322562	237826
hsa-miR-487a	0	1	0	0	0	0	0	0	1	0	0	1	0	0	0	0	0
hsa-miR-487b	0	1	0	1	0	1	0	0	1	0	1	0	0	1	2	0	0
hsa-miR-488-3p	0	0	0	0	0	0	0	0	0	0	0	0	0	0	0	0	0
hsa-miR-488-5p	0	0	0	0	0	0	0	0	0	0	0	0	0	0	0	0	0
hsa-miR-489	0	2	0	0	2	7	0	0	0	0	1	0	0	2	0	0	0
hsa-miR-490-3p	0	0	0	0	0	0	0	0	0	0	2	0	0	0	1	0	0
hsa-miR-490-5p	0	0	0	0	0	0	0	1	0	0	0	0	0	0	0	0	0
hsa-miR-491-3p	0	0	0	0	0	0	0	0	0	0	0	1	0	0	0	0	0
hsa-miR-491-5p	0	0	0	0	0	0	0	0	0	0	0	0	0	0	1	0	0
hsa-miR-492	0	0	0	0	0	0	0	0	0	0	0	0	0	0	0	0	0
hsa-miR-493-3p	1	1	0	0	0	0	0	0	2	0	0	0	0	0	1	0	0
hsa-miR-493-5p	0	0	0	2	0	3	0	0	2	0	0	2	1	5	1	0	0
hsa-miR-494	0	0	0	0	0	0	0	0	0	0	0	1	0	0	2	0	0
hsa-miR-495-3p	0	0	0	0	0	0	0	0	1	0	0	0	0	0	0	0	0
hsa-miR-495-5p	0	0	0	0	0	0	0	0	0	0	0	0	0	0	0	0	0
hsa-miR-496	0	0	0	0	0	0	0	0	0	0	0	0	0	0	0	0	0
hsa-miR-497-3p	0	0	0	0	0	0	0	0	0	0	0	0	0	0	0	0	0
hsa-miR-497-5p	4	4	0	1	2	5	1	0	9	1	11	1	1	3	3	1	0
hsa-miR-498	0	0	0	0	0	0	0	0	0	0	0	0	0	0	0	0	0
hsa-miR-4999-3p	0	0	0	0	0	0	0	0	0	0	0	0	0	0	0	0	0
hsa-miR-4999-5p	0	1	3	1	0	0	0	2	0	0	0	1	2	0	1	1	1
hsa-miR-499a-3p	0	0	0	0	0	0	0	0	0	0	0	0	1	0	0	0	0
hsa-miR-499a-5p	0	3	0	1	0	1	3	0	0	0	0	2	1	0	1	1	0
hsa-miR-499b-3p	0	0	0	0	0	0	0	0	0	0	0	0	0	0	0	0	0
hsa-miR-499b-5p	0	0	0	0	0	0	0	0	0	0	0	0	0	0	0	0	0
hsa-miR-5000-3p	0	2	0	2	2	3	10	5	0	3	4	5	3	0	1	2	2
hsa-miR-5000-5p	0	0	0	0	0	0	1	0	0	0	0	0	0	0	0	0	0
hsa-miR-5001-3p	6	6	0	1	0	4	3	2	8	8	7	2	4	6	4	5	0
hsa-miR-5001-5p	0	0	0	0	0	0	0	0	0	0	0	0	0	0	0	0	0
hsa-miR-5002-3p	0	0	0	0	0	0	0	0	0	0	0	0	0	0	0	0	0
hsa-miR-5002-5p	0	0	0	0	0	0	0	0	0	0	0	0	0	0	0	0	0
hsa-miR-5003-3p	0	0	0	1	0	0	0	0	0	0	0	0	0	0	1	0	0
hsa-miR-5003-5p	0	0	0	0	0	0	0	0	0	0	0	0	0	0	0	0	0
hsa-miR-5004-3p	1	1	0	0	0	0	0	0	0	0	0	0	0	0	0	0	0
hsa-miR-5004-5p	0	0	0	0	0	0	0	0	0	0	0	0	0	0	0	0	0
hsa-miR-5006-3p	1	1	0	0	0	2	0	0	0	0	0	3	0	0	2	1	0
hsa-miR-5006-5p	0	1	0	0	0	0	0	0	0	0	0	0	0	0	0	0	0
hsa-miR-5007-3p	0	0	0	0	0	0	0	0	0	0	0	0	0	0	0	0	0
hsa-miR-5007-5p	0	0	0	0	0	0	0	0	0	0	0	0	0	0	0	0	0
hsa-miR-5008-3p	0	0	0	0	0	0	0	0	0	0	0	0	0	0	0	0	0
hsa-miR-5008-5p	0	0	0	0	0	0	0	0	0	0	0	0	0	0	0	0	0
hsa-miR-5009-3p	0	0	0	0	0	0	0	0	0	0	0	0	0	0	0	0	0
hsa-miR-5009-5p	0	1	0	0	0	0	0	0	0	0	0	0	0	1	0	0	0
hsa-miR-500a-3p	96	143	67	123	73	42	58	34	169	212	162	70	48	54	56	54	29
hsa-miR-500a-5p	3	1	0	5	4	1	0	3	12	3	3	18	4	0	4	2	0
hsa-miR-500b	3	0	0	5	2	1	0	3	9	1	1	13	4	0	3	1	0
hsa-miR-5010-3p	18	5	0	20	4	6	1	6	25	49	26	2	5	3	44	16	2
hsa-miR-5010-5p	0	0	0	2	0	0	0	0	2	0	0	0	0	0	2	0	0
hsa-miR-5011-3p	0	0	0	0	0	0	0	0	0	0	0	0	0	0	0	0	0
hsa-miR-5011-5p	0	0	0	0	0	0	0	0	0	0	0	0	0	0	0	0	0
hsa-miR-501-3p	7	102	31	57	34	25	20	8	62	64	69	12	18	10	40	41	11
hsa-miR-501-5p	0	3	0	4	0	2	0	0	9	1	3	2	1	0	5	7	0
hsa-miR-502-3p	22	25	10	18	11	2	16	12	38	43	26	22	18	15	10	7	4
hsa-miR-502-5p	11	8	0	5	0	1	3	2	3	1	2	8	7	0	3	5	8
hsa-miR-503-3p	0	0	0	0	0	0	0	0	0	0	0	0	0	0	0	0	0
hsa-miR-503-5p	1	1	0	1	0	0	1	2	2	0	1	0	0	0	2	0	0
hsa-miR-504	0	1	0	0	0	0	0	0	3	0	0	0	0	0	0	0	0
hsa-miR-5047	0	0	0	0	0	0	0	0	0	0	0	0	0	0	0	0	0
hsa-miR-505-3p	5	7	1	15	4	6	5	4	23	12	11	33	3	0	11	14	2
hsa-miR-505-5p	2	0	0	3	0	0	0	0	5	0	1	1	0	0	15	2	0
hsa-miR-506-3p	0	0	0	0	0	0	0	0	0	0	0	0	0	0	0	0	0
hsa-miR-506-5p	0	0	0	0	0	0	0	0	0	0	0	0	0	0	0	0	0
hsa-miR-507	0	0	0	0	0	0	0	0	0	0	0	0	0	0	0	0	0
hsa-miR-508-3p	0	0	0	0	0	0	0	1	0	0	0	0	0	0	0	0	0
hsa-miR-508-5p	1	0	0	0	0	0	0	0	0	0	0	0	0	0	0	0	0
hsa-miR-5087	0	0	0	0	2	0	0	0	0	0	0	0	0	0	0	0	0
hsa-miR-5088	0	0	0	0	0	0	0	0	0	0	0	0	0	0	1	0	0
hsa-miR-5089-3p	0	0	0	0	0	0	0	0	0	0	0	0	0	0	0	1	0
hsa-miR-5089-5p	0	0	0	0	0	0	0	0	0	0	0	0	0	0	0	0	0
hsa-miR-5090	0	0	0	0	0	0	1	0	1	0	0	0	0	0	0	0	0
hsa-miR-5091	0	2	4	0	2	2	1	1	0	4	1	1	0	0	1	0	2
hsa-miR-5092	0	0	0	0	0	0	0	0	0	0	0	0	0	0	0	0	0
hsa-miR-5093	0	0	0	0	0	0	0	0	0	0	0	0	0	0	0	0	0
hsa-miR-509-3-5p	0	0	0	0	0	0	0	0	0	0	0	0	0	0	0	0	0
hsa-miR-509-3p	0	1	0	1	0	0	1	0	0	0	0	2	1	2	0	1	0
hsa-miR-5094	3	2	0	0	0	1	6	3	0	1	2	2	5	2	0	1	0
hsa-miR-5095	0	1	0	0	0	0	0	0	0	0	0	1	0	0	0	0	0
hsa-miR-509-5p	0	0	0	0	0	0	1	0	0	0	0	0	0	0	0	0	0
hsa-miR-5096	3	13	1	4	8	6	8	1	4	4	6	4	1	11	1	12	2
hsa-miR-510	0	0	0	0	0	0	0	0	0	0	0	0	0	0	0	0	0
hsa-miR-5100	17	56	1	64	32	8	34	4	28	55	39	56	1	10	111	67	1
hsa-miR-511	0	0	0	2	0	0	1	0	2	0	0	0	1	1	1	0	0
hsa-miR-512-3p	0	0	0	0	0	0	0	0	0	0	0	0	0	0	0	0	0
hsa-miR-512-5p	0	0	0	0	0	0	0	0	0	0	0	0	0	0	0	0	0
hsa-miR-513a-3p	0	0	0	0	0	0	0	0	0	0	0	0	0	0	0	0	0
hsa-miR-513a-5p	0	0	0	0	0	0	0	0	0	0	0	0	0	0	0	0	0
hsa-miR-513b	0	0	0	0	0	0	0	0	0	0	0	0	0	0	0	0	0
hsa-miR-513c-3p	0	0	0	0	0	0	0	0	0	0	0	0	0	0	0	0	0
hsa-miR-513c-5p	0	0	0	0	0	0	0	0	0	0	0	0	0	0	0	0	0
hsa-miR-514a-3p	0	0	0	0	0	0	0	0	0	0	0	0	0	0	0	0	0
hsa-miR-514a-5p	0	0	0	0	0	0	0	0	0	0	0	0	0	0	0	0	0
hsa-miR-514b-3p	0	0	0	0	0	0	0	0	0	0	0	0	0	0	0	0	0
hsa-miR-514b-5p	0	0	0	0	0	0	0	0	0	0	0	0	0	0	0	0	0
hsa-miR-515-3p	0	0	0	0	0	0	0	0	0	0	0	0	0	0	0	0	0
hsa-miR-515-5p	0	0	0	0	0	0	1	0	0	0	1	0	0	0	0	0	0
hsa-miR-516a-3p	0	0	0	0	0	0	0	0	0	0	0	0	0	0	0	0	0
hsa-miR-516a-5p	0	0	0	0	0	0	0	0	0	1	0	0	0	0	0	1	0
hsa-miR-516b-3p	0	0	0	0	0	0	0	0	0	0	0	0	0	0	0	0	0
hsa-miR-516b-5p	0	0	0	0	0	0	0	0	0	0	0	0	0	0	0	0	0
hsa-miR-517-5p	0	0	0	0	0	0	0	0	0	0	0	0	0	0	0	0	0
hsa-miR-517a-3p	0	0	0	0	0	0	0	0	0	0	0	0	0	0	0	0	0
hsa-miR-517b-3p	0	0	0	0	0	0	0	0	0	0	0	0	0	0	0	0	0
hsa-miR-517c-3p	0	0	0	0	0	0	0	0	0	0	0	0	0	0	0	0	0
hsa-miR-5186	0	0	0	0	0	0	0	0	0	0	0	0	0	0	0	0	0
hsa-miR-5187-3p	0	0	0	0	0	0	0	0	0	0	0	0	0	0	0	0	0
hsa-miR-5187-5p	0	0	0	0	0	0	0	0	0	0	0	0	0	0	0	0	0
hsa-miR-5188	0	0	0	0	0	0	0	0	0	0	0	0	0	0	0	0	0
hsa-miR-5189	1	0	0	7	0	0	0	1	1	3	0	0	0	0	0	1	0
hsa-miR-518a-3p	0	0	0	0	0	0	0	0	0	0	0	0	0	0	0	0	0
hsa-miR-518a-5p	0	0	0	0	0	0	0	0	0	0	0	0	0	0	0	0	0
hsa-miR-518b	0	0	0	0	0	0	0	0	0	0	0	0	0	0	0	0	0
hsa-miR-518c-3p	0	0	0	0	0	0	0	0	0	0	0	0	0	0	0	0	0
hsa-miR-518c-5p	0	0	0	0	0	0	0	0	0	0	0	0	0	0	0	0	0
hsa-miR-518d-3p	0	0	0	0	0	0	0	0	0	0	0	0	0	0	0	0	0
hsa-miR-518d-5p	0	0	0	0	0	0	0	0	0	0	0	0	0	0	0	0	0
hsa-miR-518e-3p	0	0	0	0	0	0	0	0	0	0	0	0	0	0	0	0	0
hsa-miR-518e-5p	0	0	0	0	0	0	0	0	0	0	0	0	0	0	0	0	0
hsa-miR-518f-3p	0	0	0	0	0	0	0	0	0	0	0	0	0	0	0	0	0
hsa-miR-518f-5p	0	0	0	0	0	0	0	0	0	0	0	0	0	0	0	0	0
hsa-miR-5190	0	0	0	0	0	0	0	0	0	1	0	0	0	0	0	0	0
hsa-miR-5191	0	0	0	0	0	0	0	0	0	0	0	0	0	0	0	0	0
hsa-miR-5192	0	0	0	0	0	0	0	0	0	0	0	0	0	0	0	0	0
hsa-miR-5193	0	0	0	0	0	1	0	0	1	0	0	0	0	0	0	0	0
hsa-miR-5194	0	1	0	0	0	0	0	0	0	0	0	0	0	0	0	0	0
hsa-miR-5195-3p	0	0	0	1	0	1	1	0	0	0	0	0	0	0	1	2	0
hsa-miR-5195-5p	0	0	0	0	0	0	0	0	0	0	0	0	0	0	0	0	0
hsa-miR-5196-3p	1	7	0	4	0	7	3	2	2	0	0	10	2	0	4	9	0
hsa-miR-5196-5p	0	0	0	0	0	0	0	0	0	0	0	0	0	0	0	0	0
hsa-miR-5197-3p	0	0	0	0	0	0	0	0	0	0	0	0	0	0	0	0	0
hsa-miR-5197-5p	0	0	0	0	0	0	0	0	0	0	0	0	0	0	0	0	0
hsa-miR-519a-3p	0	0	0	0	0	0	0	0	0	0	0	0	0	0	0	0	0
hsa-miR-519a-5p	0	0	0	0	0	0	0	0	0	0	0	0	0	0	0	0	0
hsa-miR-519b-3p	0	0	0	0	0	0	0	0	0	0	0	0	0	0	0	0	0
hsa-miR-519b-5p	0	0	0	0	0	0	0	0	0	0	0	0	0	0	0	0	0
hsa-miR-519c-3p	0	0	0	0	0	0	0	0	0	0	0	0	0	0	0	0	0
hsa-miR-519c-5p	0	0	0	0	0	0	0	0	0	0	0	0	0	0	0	0	0
hsa-miR-519d	0	0	0	0	0	0	0	0	0	0	0	0	0	0	0	0	0
hsa-miR-519e-3p	0	0	0	0	0	0	0	0	0	0	0	0	0	0	0	0	0
hsa-miR-519e-5p	0	0	0	0	0	0	0	0	0	0	0	0	0	0	0	0	0
hsa-miR-520a-3p	0	0	0	0	0	0	0	0	0	0	0	0	0	0	0	0	0
hsa-miR-520a-5p	0	0	0	0	0	0	0	0	0	0	0	0	0	0	0	0	0
hsa-miR-520b	0	0	0	0	0	0	0	0	0	0	0	0	0	0	0	0	0
hsa-miR-520c-3p	0	0	0	0	0	0	0	0	0	0	0	0	0	0	0	0	0
hsa-miR-520c-5p	0	0	0	0	0	0	0	0	0	0	0	0	0	0	0	0	0
hsa-miR-520d-3p	0	0	0	0	0	0	0	0	0	0	0	0	0	0	0	0	0
hsa-miR-520d-5p	0	0	0	0	0	0	0	0	0	0	0	0	0	0	0	0	0
hsa-miR-520e	0	0	0	0	0	0	0	0	0	0	0	0	0	0	0	0	0
hsa-miR-520f	0	0	0	0	0	0	0	0	0	0	0	0	0	0	0	0	0
hsa-miR-520g	0	0	0	0	0	0	0	0	0	0	0	0	0	0	0	0	0
hsa-miR-520h	0	0	0	0	0	0	0	0	0	0	0	0	0	0	0	0	0
hsa-miR-521	0	0	0	0	0	0	0	0	0	0	0	0	0	0	0	0	0
hsa-miR-522-3p	0	0	0	0	0	0	0	0	0	0	0	0	0	0	0	0	0
hsa-miR-522-5p	0	0	0	0	0	0	0	0	0	0	0	0	0	0	0	0	0
hsa-miR-523-3p	0	0	0	0	0	0	0	0	0	0	0	0	0	0	0	0	0
hsa-miR-523-5p	0	0	0	0	0	0	0	0	0	0	0	0	0	0	0	0	0
hsa-miR-524-3p	0	0	0	0	0	0	0	0	0	0	0	0	0	0	0	0	0
hsa-miR-524-5p	0	0	0	0	0	0	0	0	0	0	0	0	0	0	0	0	0
hsa-miR-525-3p	0	0	0	0	0	0	0	0	0	0	0	0	0	0	0	0	0
hsa-miR-525-5p	0	0	0	0	0	0	0	0	0	0	0	0	0	0	0	0	0
hsa-miR-526a	0	0	0	0	0	0	0	0	0	0	0	0	0	0	0	0	0
hsa-miR-526b-3p	0	0	0	0	0	0	0	0	0	0	0	0	0	0	0	0	0
hsa-miR-526b-5p	0	0	0	0	0	0	0	0	0	0	0	0	0	0	0	0	0
hsa-miR-527	0	0	0	0	0	0	0	0	0	0	0	0	0	0	0	0	0
hsa-miR-532-3p	26	15	1	65	10	14	3	10	80	59	41	3	10	13	82	28	5
hsa-miR-532-5p	1072	999	840	946	461	439	784	1115	759	1995	1106	942	1530	1112	513	465	842
hsa-miR-539-3p	0	0	0	0	0	0	0	0	0	0	1	0	2	0	0	0	0
hsa-miR-539-5p	0	0	0	0	0	0	0	0	0	0	0	1	0	0	0	0	0
hsa-miR-541-3p	0	0	0	0	0	0	0	0	0	0	1	0	0	0	0	0	0
hsa-miR-541-5p	0	0	0	0	0	0	0	0	0	0	0	0	0	0	0	0	0
hsa-miR-542-3p	1	4	8	2	2	1	1	7	0	3	3	0	5	3	0	0	2
hsa-miR-542-5p	0	0	0	0	0	0	0	0	1	0	0	0	0	0	0	0	1
hsa-miR-543	2	1	0	0	0	1	0	0	2	0	0	1	1	3	2	1	0
hsa-miR-544a	0	0	0	0	0	0	0	0	0	0	0	0	0	0	0	0	0
hsa-miR-544b	0	0	0	0	0	0	0	0	0	0	0	0	0	0	0	0	0
hsa-miR-545-3p	0	0	0	0	0	0	0	0	0	0	0	0	0	0	0	0	0
hsa-miR-545-5p	0	0	0	0	2	0	1	0	0	0	0	0	0	0	1	0	0
hsa-miR-548a-3p	0	1	0	0	0	0	0	0	0	0	0	0	0	0	0	0	0
hsa-miR-548a-5p	0	0	0	0	0	0	0	0	0	0	0	0	0	0	0	0	0
hsa-miR-548aa	0	1	0	0	0	0	0	1	0	0	1	3	1	0	0	0	1
hsa-miR-548ab	1	0	0	0	0	1	6	1	1	0	1	5	3	0	1	0	2
hsa-miR-548ac	0	0	0	1	2	0	0	0	1	0	0	0	0	0	0	0	1
hsa-miR-548ad	0	0	0	0	0	0	0	0	0	0	0	0	0	0	0	0	0
hsa-miR-548ae	0	0	0	0	0	0	0	0	0	0	0	0	0	0	0	0	0
hsa-miR-548ag	0	0	0	0	0	0	1	1	0	0	0	1	1	0	0	1	0
hsa-miR-548ah-3p	0	0	0	1	2	0	0	0	0	0	0	0	1	0	0	0	0
hsa-miR-548ah-5p	0	0	0	0	0	0	0	0	0	0	0	0	0	0	0	0	0
hsa-miR-548ai	0	0	0	0	0	0	2	0	0	0	0	0	0	0	1	0	0
hsa-miR-548aj-3p	0	0	0	0	0	0	0	0	0	0	0	0	0	0	0	0	1
hsa-miR-548aj-5p	3	5	1	1	13	5	15	11	3	0	0	5	9	16	3	2	5
hsa-miR-548ak	0	0	0	0	0	1	0	0	1	0	0	3	0	0	1	0	0
hsa-miR-548al	0	0	0	0	0	0	0	1	0	0	0	0	1	0	1	0	0
hsa-miR-548am-3p	1	0	0	0	0	0	0	0	0	1	0	0	0	0	0	0	0
hsa-miR-548am-5p	0	7	9	1	4	5	8	13	2	1	5	9	13	8	4	6	7
hsa-miR-548an	1	0	0	0	0	1	1	1	0	0	1	0	0	1	0	0	0
hsa-miR-548ao-3p	0	0	0	0	0	0	0	0	0	0	0	0	0	0	0	0	0
hsa-miR-548ao-5p	0	0	0	0	0	0	0	0	0	0	0	0	0	0	0	0	0
hsa-miR-548ap-3p	0	0	0	0	0	0	0	0	0	0	0	0	0	0	0	0	0
hsa-miR-548ap-5p	1	0	3	0	0	0	1	3	0	3	1	0	0	2	0	1	2
hsa-miR-548aq-3p	0	0	0	0	0	0	0	1	0	0	0	0	0	0	0	0	0
hsa-miR-548aq-5p	0	0	0	0	0	0	0	0	0	0	0	0	0	0	0	0	0
hsa-miR-548ar-3p	0	0	0	0	0	0	0	0	0	0	0	0	0	0	0	0	0
hsa-miR-548ar-5p	3	4	1	1	9	5	15	11	3	0	0	5	9	16	3	2	5
hsa-miR-548as-3p	0	0	0	0	0	0	0	0	0	0	0	0	0	0	0	0	0
hsa-miR-548as-5p	0	2	0	0	0	0	0	0	0	0	0	0	1	0	0	0	0
hsa-miR-548at-3p	0	0	0	0	0	0	0	0	0	0	0	0	0	0	0	0	0
hsa-miR-548at-5p	3	1	0	3	0	1	0	0	2	0	1	3	3	0	5	1	1
hsa-miR-548au-3p	0	0	0	0	0	0	0	0	0	0	0	0	0	0	0	0	0
hsa-miR-548au-5p	1	3	8	1	0	5	11	11	3	1	5	14	11	8	4	5	4
hsa-miR-548av-3p	0	0	0	0	0	0	0	0	0	1	0	0	0	0	0	0	0
hsa-miR-548av-5p	0	0	0	0	0	0	0	0	0	0	0	0	0	0	0	0	0
hsa-miR-548aw	0	0	0	1	0	0	0	0	0	0	0	0	0	0	0	0	0
hsa-miR-548ax	0	0	0	0	0	0	0	0	0	0	0	0	0	0	0	0	0
hsa-miR-548ay-3p	1	2	0	0	0	0	0	0	2	0	0	1	1	0	0	0	0
hsa-miR-548ay-5p	19	10	10	4	15	6	18	30	4	4	14	20	52	10	6	5	37
hsa-miR-548az-3p	0	0	0	0	0	0	0	0	0	0	0	0	0	0	0	0	0
hsa-miR-548az-5p	2	2	0	0	0	5	10	2	2	5	3	6	2	2	3	0	4
hsa-miR-548b-3p	1	0	0	0	0	0	0	0	0	0	0	1	0	0	0	0	0
hsa-miR-548b-5p	0	1	0	0	0	0	2	0	0	0	2	3	1	0	0	0	0
hsa-miR-548c-3p	0	0	3	0	0	0	1	1	1	0	0	2	0	0	1	0	0
hsa-miR-548c-5p	0	7	9	1	4	5	8	13	2	1	5	9	13	8	4	6	7
hsa-miR-548d-3p	0	0	0	1	2	0	1	0	1	0	0	0	1	0	0	0	0
hsa-miR-548d-5p	20	14	10	4	21	11	23	31	5	10	18	26	54	10	9	5	41
hsa-miR-548e	4	4	9	1	9	3	13	4	3	0	5	4	6	0	1	3	8
hsa-miR-548f	2	2	0	1	4	0	17	6	1	0	0	6	4	0	1	1	6
hsa-miR-548g-3p	0	0	0	0	0	0	0	0	0	0	0	0	0	0	0	0	0
hsa-miR-548g-5p	3	5	1	1	13	5	15	11	3	0	0	5	9	16	3	2	5
hsa-miR-548h-3p	3	1	4	1	0	2	2	4	8	3	2	4	2	0	2	1	5
hsa-miR-548h-5p	3	4	1	1	13	4	14	11	4	0	0	5	8	16	3	4	5
hsa-miR-548i	0	1	3	0	0	0	1	0	1	1	0	2	2	2	0	6	1
hsa-miR-548j	2	3	4	2	2	2	2	3	2	3	2	0	1	2	5	9	5
hsa-miR-548k	20	57	10	19	19	14	73	8	18	31	47	50	24	10	26	54	16
hsa-miR-548l	2	2	0	0	2	1	0	4	0	0	0	0	0	0	0	3	1
hsa-miR-548m	0	0	0	0	0	0	0	0	0	0	0	0	1	0	0	0	0
hsa-miR-548n	0	0	0	0	0	0	3	2	0	0	1	0	1	0	0	0	2
hsa-miR-548o-3p	3	3	4	2	0	1	2	6	2	1	5	3	3	2	3	1	2
hsa-miR-548o-5p	0	7	9	1	4	5	8	13	2	1	5	9	13	8	4	6	7
hsa-miR-548p	0	0	0	1	2	0	0	0	0	0	0	1	2	0	0	0	0
hsa-miR-548q	1	0	0	0	0	0	1	0	3	0	0	0	1	0	3	0	0
hsa-miR-548s	0	1	0	0	0	0	0	0	0	0	0	0	0	0	0	1	0
hsa-miR-548t-3p	0	1	0	0	0	0	0	0	0	0	1	3	1	0	0	0	1
hsa-miR-548t-5p	0	0	0	0	0	0	0	1	0	0	1	0	0	0	0	1	0
hsa-miR-548u	0	0	0	0	0	0	0	1	0	0	1	0	0	0	0	0	0
hsa-miR-548v	0	0	0	0	0	0	0	0	0	0	0	0	0	0	0	0	0
hsa-miR-548w	0	0	0	0	2	1	0	0	0	0	1	0	0	0	0	0	1
hsa-miR-548x-3p	0	0	0	0	0	0	0	0	0	0	0	0	0	0	0	0	1
hsa-miR-548x-5p	3	5	1	1	13	5	15	11	3	0	0	5	9	16	3	2	5
hsa-miR-548y	0	0	0	0	0	0	0	0	0	0	0	0	0	0	0	0	0
hsa-miR-548z	3	1	4	1	0	2	3	4	9	3	2	5	2	0	3	1	5
hsa-miR-549a	0	0	0	0	0	0	0	0	0	0	0	0	0	0	0	0	0
hsa-miR-550a-3-5p	2	3	0	4	0	3	1	0	20	11	2	3	2	0	10	1	1
hsa-miR-550a-3p	24	20	1	44	10	11	5	10	124	60	15	14	7	11	28	5	12
hsa-miR-550a-5p	2	3	0	4	0	3	1	0	20	11	2	3	2	0	10	1	1
hsa-miR-550b-2-5p	0	0	0	0	0	0	0	0	0	0	0	0	0	0	0	0	0
hsa-miR-550b-3p	0	0	0	0	0	0	0	0	0	0	0	0	0	0	0	0	0
hsa-miR-551a	0	0	0	0	0	0	0	0	0	0	0	0	0	0	1	0	0
hsa-miR-551b-3p	0	0	0	0	0	0	0	0	0	0	0	0	0	0	0	0	0
hsa-miR-551b-5p	0	0	0	0	0	0	0	0	0	0	0	0	0	0	0	0	0
hsa-miR-552	0	0	0	0	0	0	0	0	0	0	0	0	0	0	0	0	0
hsa-miR-553	0	0	0	0	0	0	0	0	0	0	0	0	0	0	0	0	0
hsa-miR-554	0	0	0	0	0	0	0	0	0	0	0	0	0	0	0	0	0
hsa-miR-555	0	0	0	0	0	0	0	0	0	0	0	0	0	0	0	0	0
hsa-miR-556-3p	0	0	0	0	2	0	0	0	0	0	0	0	0	0	0	0	0
hsa-miR-556-5p	0	0	0	0	0	0	0	0	0	0	0	0	0	0	0	0	0
hsa-miR-557	0	0	0	0	0	0	0	0	0	0	0	0	0	0	0	0	0
hsa-miR-5571-3p	0	0	0	0	0	0	0	0	0	0	0	0	0	0	1	0	0
hsa-miR-5571-5p	0	1	0	0	0	0	0	0	0	0	0	0	0	0	0	0	0
hsa-miR-5572	0	0	0	0	0	0	0	0	0	0	0	0	0	0	0	0	0
hsa-miR-5579-3p	0	0	0	0	0	0	0	0	0	0	0	0	0	0	0	0	0
hsa-miR-5579-5p	0	0	0	0	0	0	0	0	0	0	0	0	0	0	0	0	0
hsa-miR-558	0	0	0	0	0	0	0	0	0	0	0	0	0	0	0	0	0
hsa-miR-5580-3p	0	0	0	0	0	0	0	0	0	0	0	0	0	0	0	0	0
hsa-miR-5580-5p	0	0	0	0	0	0	0	0	0	0	0	0	0	0	0	0	0
hsa-miR-5581-3p	1	1	0	0	0	1	0	1	0	0	0	0	1	0	0	1	0
hsa-miR-5581-5p	0	0	0	0	0	0	0	0	0	0	0	0	0	0	0	0	0
hsa-miR-5582-3p	2	0	3	0	2	0	0	1	0	0	0	8	1	0	0	3	1
hsa-miR-5582-5p	0	0	0	0	0	0	0	0	0	0	0	0	0	0	0	0	0
hsa-miR-5583-3p	0	0	0	0	0	0	0	0	0	0	0	0	0	0	0	0	0
hsa-miR-5583-5p	0	0	0	0	0	0	0	0	0	0	0	0	0	0	0	0	0
hsa-miR-5584-3p	0	0	0	0	0	0	0	0	0	0	0	0	0	0	0	0	0
hsa-miR-5584-5p	0	0	0	0	0	0	0	0	0	0	0	0	0	0	0	0	0
hsa-miR-5585-3p	0	0	0	0	0	1	1	1	0	0	1	0	1	0	1	1	0
hsa-miR-5585-5p	0	0	0	0	0	0	0	0	0	0	0	0	0	0	0	0	0
hsa-miR-5586-3p	0	0	0	0	0	0	0	0	0	0	0	0	0	0	0	0	0
hsa-miR-5586-5p	0	0	0	0	2	0	0	0	0	0	0	0	0	0	0	0	0
hsa-miR-5587-3p	0	0	0	0	0	0	0	0	0	0	0	0	0	0	0	0	0
hsa-miR-5587-5p	0	0	0	0	0	0	0	0	0	0	0	0	0	0	0	0	0
hsa-miR-5588-3p	0	0	0	0	0	0	0	0	0	0	0	0	0	0	0	0	0
hsa-miR-5588-5p	0	0	0	0	0	1	0	0	0	0	0	0	0	0	2	0	0
hsa-miR-5589-3p	0	0	0	0	0	0	0	0	0	0	0	0	0	0	0	0	0
hsa-miR-5589-5p	0	0	0	0	0	0	0	0	0	0	0	0	0	0	0	0	0
hsa-miR-559	0	0	0	0	0	0	0	0	0	0	0	0	0	0	0	0	1
hsa-miR-5590-3p	0	0	0	0	0	0	0	0	0	0	0	0	0	0	0	0	0
hsa-miR-5590-5p	0	0	0	0	0	0	0	0	0	0	0	0	0	0	0	0	0
hsa-miR-5591-3p	0	0	0	0	0	0	0	0	0	0	0	0	0	0	0	0	0
hsa-miR-5591-5p	0	0	0	0	0	0	0	0	0	0	0	0	0	0	0	0	0
hsa-miR-561-3p	0	0	0	0	0	0	0	0	0	0	0	0	0	0	0	0	0
hsa-miR-561-5p	0	1	0	0	0	0	0	0	0	0	0	0	0	1	1	0	1
hsa-miR-562	0	0	0	0	0	0	0	0	0	0	0	0	0	0	0	0	0
hsa-miR-563	0	0	0	0	0	0	0	0	0	0	0	0	0	0	0	0	0
hsa-miR-564	0	0	0	0	0	0	0	0	0	0	0	0	0	0	0	0	0
hsa-miR-566	0	0	0	0	0	0	0	0	0	0	0	0	0	0	0	0	0
hsa-miR-567	0	0	0	0	0	0	0	0	0	0	0	0	0	0	0	0	0
hsa-miR-568	0	0	0	0	0	0	0	0	0	0	0	0	0	0	0	0	0
hsa-miR-5680	0	0	0	0	0	0	0	0	0	0	0	0	0	0	0	0	0
hsa-miR-5681a	0	0	0	0	0	0	0	0	0	0	0	0	0	0	0	0	0
hsa-miR-5681b	0	0	0	0	0	0	0	0	0	0	0	0	0	0	0	0	0
hsa-miR-5682	0	0	0	0	0	0	0	0	0	0	0	0	0	0	0	0	0
hsa-miR-5683	0	0	0	1	2	0	2	1	0	0	0	0	4	0	0	0	1
hsa-miR-5684	0	1	0	0	2	1	0	0	0	0	0	0	0	0	0	0	0
hsa-miR-5685	0	0	0	0	0	0	0	0	0	0	0	0	0	0	0	0	0
hsa-miR-5686	0	0	0	0	0	0	0	0	0	0	0	0	0	0	0	0	0
hsa-miR-5687	0	0	0	0	0	0	0	0	0	0	0	0	0	0	0	0	0
hsa-miR-5688	0	0	0	0	0	0	0	0	0	0	0	0	0	0	0	0	0
hsa-miR-5689	0	1	0	0	0	0	0	0	0	0	0	0	0	0	0	0	0
hsa-miR-569	0	0	0	0	0	0	0	0	0	0	0	0	0	0	0	0	0
hsa-miR-5690	1	0	0	1	0	1	1	0	0	0	0	0	0	0	0	0	0
hsa-miR-5691	0	0	0	0	0	0	0	0	0	0	0	0	0	0	0	0	0
hsa-miR-5692a	0	0	0	0	0	0	0	0	0	0	0	0	0	0	0	0	0
hsa-miR-5692b	0	0	0	0	0	0	0	0	0	0	0	0	0	0	0	0	0
hsa-miR-5692c	0	0	0	0	0	0	0	1	0	0	0	0	0	0	0	0	0
hsa-miR-5693	0	0	0	0	0	0	0	0	0	0	0	0	0	0	0	0	0
hsa-miR-5694	0	0	0	0	0	0	0	0	0	0	0	0	0	0	0	0	0
hsa-miR-5695	2	2	0	1	0	0	2	0	2	1	0	0	3	0	1	1	1
hsa-miR-5696	2	0	0	0	0	0	1	0	0	0	0	0	2	0	1	0	0
hsa-miR-5697	0	0	0	0	0	0	0	0	0	0	0	0	0	0	0	1	0
hsa-miR-5698	0	0	0	0	0	0	0	0	0	0	0	0	0	0	0	0	0
hsa-miR-5699	0	0	0	0	0	0	0	0	0	0	0	0	0	0	0	0	0
hsa-miR-5700	0	0	0	0	0	0	0	0	0	0	0	0	0	0	0	0	0
hsa-miR-5701	0	3	0	2	4	2	5	2	7	1	1	2	1	0	10	2	0
hsa-miR-5702	0	0	0	0	0	0	0	0	0	0	0	0	0	0	0	0	0
hsa-miR-5703	0	0	0	0	0	0	0	0	0	0	0	0	0	0	0	0	0
hsa-miR-570-3p	0	0	0	0	2	0	1	0	0	0	0	3	0	0	0	0	0
hsa-miR-5704	0	0	0	0	0	0	0	0	0	0	0	0	0	0	0	0	0
hsa-miR-5705	0	0	0	0	0	0	0	0	0	0	0	0	0	0	0	0	0
hsa-miR-570-5p	0	0	0	0	0	0	2	0	0	0	0	0	0	0	1	0	0
hsa-miR-5706	0	1	0	1	0	1	1	0	0	0	0	3	1	0	0	2	0
hsa-miR-5707	0	0	0	0	0	0	0	0	0	0	0	0	0	0	0	0	0
hsa-miR-5708	0	0	0	0	0	0	0	0	0	0	0	0	0	0	0	0	0
hsa-miR-571	0	0	0	0	0	0	0	0	0	0	0	0	0	0	0	0	0
hsa-miR-572	0	0	0	0	0	0	0	0	0	0	0	0	0	0	0	0	0
hsa-miR-573	0	0	0	0	2	2	5	2	0	0	0	1	0	0	0	1	1
hsa-miR-5739	0	0	0	0	0	0	0	0	0	0	0	0	0	0	0	0	0
hsa-miR-574-3p	23	23	1	34	24	16	1	5	44	1	22	22	10	37	23	2	18
hsa-miR-574-5p	3	0	0	9	0	5	0	0	10	4	5	1	1	2	5	2	0
hsa-miR-575	0	0	0	0	0	0	0	0	0	0	0	0	0	0	0	0	0
hsa-miR-576-3p	2	5	0	2	0	2	3	2	3	9	0	3	2	2	1	1	0
hsa-miR-576-5p	21	35	27	32	58	36	8	69	43	1	8	88	25	10	36	39	31
hsa-miR-577	130	457	269	66	449	140	245	294	67	0	32	942	173	225	30	390	221
hsa-miR-578	0	0	0	0	0	0	0	0	0	0	0	0	0	0	0	0	0
hsa-miR-5787	0	0	0	0	0	0	0	0	0	0	0	0	0	0	0	0	0
hsa-miR-579	0	0	0	0	0	0	0	1	0	0	0	0	0	0	0	0	0
hsa-miR-580	2	0	11	0	5	2	5	2	0	0	4	3	6	5	2	1	4
hsa-miR-581	0	0	0	0	0	0	0	1	0	0	0	0	1	0	0	1	0
hsa-miR-582-3p	2	2	0	1	0	0	1	13	2	7	1	0	12	0	0	1	1
hsa-miR-582-5p	2	1	0	0	2	0	1	3	1	0	0	0	5	0	0	1	0
hsa-miR-583	0	0	0	0	0	0	0	0	0	0	0	0	0	0	0	0	0
hsa-miR-584-3p	0	0	0	0	0	0	0	0	2	1	0	1	0	0	2	0	0
hsa-miR-584-5p	172	125	15	106	122	107	38	203	109	130	96	206	144	295	222	68	71
hsa-miR-585	0	0	0	0	0	0	0	0	0	0	0	0	0	0	0	0	0
hsa-miR-586	0	0	0	0	0	0	0	0	0	0	0	0	1	0	0	0	1
hsa-miR-587	0	0	0	0	0	0	0	0	0	0	0	0	0	0	0	0	0
hsa-miR-588	0	0	0	0	0	0	0	0	0	0	0	0	0	0	0	0	0
hsa-miR-589-3p	1	2	0	7	0	1	1	2	8	0	2	0	0	2	12	1	0
hsa-miR-589-5p	13	21	10	22	10	15	17	10	43	30	28	15	4	2	23	15	6
hsa-miR-590-3p	2	8	0	1	2	1	2	31	3	0	0	41	18	0	6	6	15
hsa-miR-590-5p	0	1	0	0	0	0	0	0	0	0	0	4	4	0	0	0	0
hsa-miR-591	0	0	0	0	0	0	0	0	0	0	0	0	0	0	0	0	0
hsa-miR-592	0	0	0	0	0	0	0	1	0	0	0	0	0	0	0	0	0
hsa-miR-593-3p	0	0	0	0	0	0	0	0	0	0	0	0	0	0	0	0	0
hsa-miR-593-5p	0	0	0	0	0	0	0	0	0	0	0	0	0	0	0	0	0
hsa-miR-595	0	0	0	0	0	0	0	0	0	0	0	0	0	0	0	0	0
hsa-miR-596	0	0	0	0	0	0	0	0	0	0	0	0	0	0	0	0	0
hsa-miR-597	0	0	0	0	1	0	0	1	0	0	0	0	0	0	0	0	0
hsa-miR-598	52	107	44	5	40	57	22	98	11	0	7	25	79	18	24	48	90
hsa-miR-599	0	0	0	0	0	0	0	0	0	0	0	0	0	0	0	0	0
hsa-miR-600	0	1	0	0	0	0	0	0	0	0	0	0	0	0	0	0	0
hsa-miR-601	0	0	0	0	0	0	0	0	0	0	0	0	0	0	0	0	0
hsa-miR-602	0	0	0	0	0	0	0	0	0	0	0	0	0	0	0	0	0
hsa-miR-603	0	0	0	0	0	0	0	0	0	0	0	0	0	0	0	0	0
hsa-miR-604	0	0	0	0	0	0	0	0	0	0	0	0	0	0	0	0	0
hsa-miR-605	0	0	0	0	0	0	0	0	0	0	0	0	0	0	0	0	0
hsa-miR-606	0	0	0	0	0	0	0	0	0	0	0	0	0	0	0	0	0
hsa-miR-6068	0	0	0	0	0	0	0	0	0	0	0	0	0	0	0	0	0
hsa-miR-6069	0	0	0	0	0	0	0	0	0	0	0	0	0	0	0	0	0
hsa-miR-607	0	0	0	0	0	0	0	1	0	0	0	0	0	0	1	0	0
hsa-miR-6070	0	0	0	0	0	0	0	0	0	0	0	0	0	0	0	0	0
hsa-miR-6071	0	0	0	0	0	0	0	0	0	0	0	0	0	0	0	0	0
hsa-miR-6072	0	0	0	0	0	0	0	0	0	0	0	0	0	0	0	0	0
hsa-miR-6073	0	0	0	0	0	0	0	0	0	0	0	0	0	0	0	0	0
hsa-miR-6074	0	0	0	0	0	0	0	0	0	0	0	0	0	0	0	0	0
hsa-miR-6075	0	0	0	0	0	0	0	0	0	0	0	0	0	0	0	0	0
hsa-miR-6076	0	0	0	0	0	0	0	0	0	0	0	0	0	0	0	0	0
hsa-miR-6077	0	0	0	0	0	0	0	0	0	0	0	0	0	0	0	0	0
hsa-miR-6078	0	0	0	0	0	0	0	0	0	0	0	0	0	0	0	0	0
hsa-miR-6079	0	0	0	0	0	0	0	0	0	0	0	0	0	0	0	0	0
hsa-miR-608	0	0	0	0	0	0	0	0	0	0	0	0	0	0	0	0	0
hsa-miR-6080	0	0	0	0	0	0	0	0	0	0	0	0	0	0	0	0	0
hsa-miR-6081	0	0	0	0	0	0	0	0	0	0	0	0	0	0	0	0	0
hsa-miR-6082	0	0	0	0	0	0	0	0	0	0	0	0	0	0	0	0	0
hsa-miR-6083	0	0	0	0	0	0	0	0	0	0	0	0	0	0	0	0	0
hsa-miR-6084	0	0	0	0	0	0	0	0	0	0	0	0	0	0	0	0	0
hsa-miR-6085	0	0	0	0	0	0	0	0	0	0	0	0	0	0	0	0	0
hsa-miR-6086	0	0	0	0	0	0	0	0	0	0	0	0	0	0	0	0	0
hsa-miR-6087	0	2	0	0	2	0	1	0	17	1	6	2	0	3	4	3	0
hsa-miR-6088	0	0	0	0	0	0	0	0	0	0	0	0	0	0	0	0	0
hsa-miR-6089	0	0	0	0	0	0	0	0	0	0	0	0	0	0	0	0	0
hsa-miR-609	0	0	0	0	0	0	0	0	0	0	0	0	0	0	0	0	0
hsa-miR-6090	0	0	0	0	0	0	0	0	0	0	0	0	0	0	0	0	0
hsa-miR-610	0	1	0	0	0	0	0	0	2	1	1	0	0	0	1	1	0
hsa-miR-611	0	0	0	0	0	0	0	0	0	0	0	0	0	0	0	0	0
hsa-miR-612	0	0	0	0	0	0	0	0	0	0	0	0	0	0	0	0	0
hsa-miR-6124	0	0	0	0	0	0	0	0	0	0	0	0	0	0	0	0	0
hsa-miR-6125	0	0	0	0	0	0	0	0	0	0	0	0	0	0	0	0	0
hsa-miR-6126	0	0	0	0	0	0	0	0	0	0	0	0	0	0	0	0	0
hsa-miR-6127	0	0	0	0	0	0	0	0	0	0	0	0	0	0	0	0	0
hsa-miR-6128	0	0	0	0	0	1	0	0	0	0	0	0	0	0	0	0	0
hsa-miR-6129	0	0	0	0	0	0	0	0	0	0	0	0	0	0	0	0	0
hsa-miR-613	0	0	0	0	0	0	0	0	0	0	0	0	0	0	0	0	0
hsa-miR-6130	0	0	0	0	0	0	0	1	0	0	0	0	0	0	0	0	0
hsa-miR-6131	0	1	0	0	0	3	0	1	1	1	0	0	0	0	2	1	0
hsa-miR-6132	0	0	0	0	0	0	0	0	0	0	0	0	0	0	0	0	0
hsa-miR-6133	0	0	0	0	0	0	0	0	0	0	0	0	0	0	0	0	0
hsa-miR-6134	0	0	0	0	0	0	0	0	0	1	0	0	0	1	1	0	0
hsa-miR-614	0	0	0	0	0	0	0	0	0	0	0	0	0	0	0	0	0
hsa-miR-615-3p	0	1	0	0	0	1	1	0	0	0	0	0	0	0	1	2	0
hsa-miR-615-5p	0	0	0	0	0	0	0	0	0	0	1	0	0	0	0	0	0
hsa-miR-616-3p	1	1	0	0	0	2	0	0	1	1	0	0	0	1	0	1	0
hsa-miR-6165	0	0	0	0	0	0	0	0	0	0	0	0	0	0	0	0	0
hsa-miR-616-5p	2	21	1	5	0	7	5	3	3	1	1	2	3	6	3	3	6
hsa-miR-617	0	0	0	0	0	0	0	0	0	0	0	0	0	0	0	0	0
hsa-miR-618	0	0	0	0	0	0	0	0	0	0	0	0	0	0	0	0	0
hsa-miR-619	0	0	0	0	0	0	0	0	0	0	0	0	0	0	0	0	0
hsa-miR-620	0	0	0	0	0	0	0	0	0	0	0	0	0	0	0	0	0
hsa-miR-621	0	0	0	0	0	0	0	0	0	0	0	0	0	0	0	0	0
hsa-miR-622	0	0	0	0	0	0	0	0	0	0	0	0	0	0	0	0	0
hsa-miR-623	0	0	0	0	0	0	0	0	0	0	0	0	0	0	0	0	0
hsa-miR-624-3p	0	0	0	0	0	0	0	0	0	0	0	0	0	0	0	0	0
hsa-miR-624-5p	0	1	0	3	2	1	0	3	7	0	0	10	1	0	5	1	0
hsa-miR-625-3p	4	39	1	25	13	25	22	17	43	12	6	6	12	37	29	27	13
hsa-miR-625-5p	2	8	0	6	2	3	7	0	19	3	3	2	1	0	15	6	0
hsa-miR-626	0	0	0	0	0	0	0	0	0	0	0	0	0	0	0	0	0
hsa-miR-627	0	0	0	1	0	1	4	2	3	0	1	1	1	0	1	3	1
hsa-miR-628-3p	7	7	1	5	13	10	1	2	14	0	1	11	5	8	21	6	1
hsa-miR-628-5p	0	0	0	0	0	0	0	0	1	0	0	0	1	1	0	0	0
hsa-miR-629-3p	3	0	0	1	2	4	0	0	3	1	1	2	2	2	16	18	0
hsa-miR-629-5p	89	86	28	46	125	92	47	56	16	184	138	85	112	76	21	162	64
hsa-miR-630	0	0	0	0	0	0	0	0	0	0	0	0	0	0	0	0	0
hsa-miR-631	0	0	0	0	0	0	0	0	0	0	0	0	0	0	0	0	0
hsa-miR-632	0	0	0	0	0	0	0	0	0	0	0	0	0	0	0	0	0
hsa-miR-633	0	0	0	0	0	0	0	0	0	0	0	0	0	0	0	0	0
hsa-miR-634	0	0	0	0	0	0	0	0	0	0	0	0	0	0	0	0	0
hsa-miR-635	0	0	0	0	0	0	0	0	0	0	0	0	0	0	0	0	0
hsa-miR-636	2	4	0	11	7	3	5	0	10	7	2	2	1	2	6	5	0
hsa-miR-637	0	0	0	0	0	0	0	0	0	0	0	0	0	0	0	0	0
hsa-miR-638	0	0	0	0	0	0	0	0	0	0	0	0	0	0	0	0	0
hsa-miR-639	0	0	0	0	0	0	0	0	0	0	0	0	0	0	0	1	0
hsa-miR-640	0	0	0	0	0	0	0	0	0	0	0	0	0	0	0	0	0
hsa-miR-641	12	18	1	3	9	7	9	9	6	2	6	12	25	3	5	16	2
hsa-miR-642a-3p	0	2	0	0	0	2	0	0	1	0	0	0	0	0	2	0	0
hsa-miR-642a-5p	0	0	0	0	0	2	1	0	3	1	0	1	0	0	1	10	1
hsa-miR-642b-3p	0	0	0	0	0	0	0	0	0	0	0	0	0	0	0	0	0
hsa-miR-642b-5p	0	0	0	0	0	0	0	0	0	0	0	0	0	0	0	0	0
hsa-miR-643	1	0	0	0	2	0	1	1	2	0	0	1	0	0	0	1	0
hsa-miR-644a	0	0	0	0	0	0	0	0	0	0	0	0	0	0	0	0	0
hsa-miR-645	0	0	0	0	0	0	0	0	0	0	0	0	0	0	0	0	0
hsa-miR-646	0	0	0	0	0	0	0	0	0	0	0	0	0	0	0	0	0
hsa-miR-647	0	0	0	0	0	0	0	0	0	0	0	0	0	0	0	0	0
hsa-miR-648	0	0	0	0	0	0	0	0	0	0	0	0	0	0	0	0	0
hsa-miR-649	0	0	0	0	0	0	0	0	0	0	0	0	0	0	0	0	0
hsa-miR-6499-3p	0	0	0	0	0	0	0	0	0	0	0	0	0	0	0	0	0
hsa-miR-6499-5p	0	0	0	0	0	0	0	0	0	0	0	0	0	0	0	0	0
hsa-miR-650	0	1	0	0	0	1	0	0	0	0	0	0	0	0	0	0	0
hsa-miR-6500-3p	0	4	0	3	0	2	1	2	0	1	2	1	1	0	0	1	1
hsa-miR-6500-5p	0	0	0	0	0	0	0	0	0	0	0	0	0	0	0	0	0
hsa-miR-6501-3p	0	0	0	0	0	1	0	0	0	0	0	0	0	0	0	0	0
hsa-miR-6501-5p	0	0	0	3	0	0	0	0	1	0	1	0	0	0	2	1	0
hsa-miR-6502-3p	0	0	0	0	0	0	0	0	0	0	0	0	0	0	0	0	0
hsa-miR-6502-5p	0	0	0	0	0	0	0	0	1	0	1	0	1	1	0	0	0
hsa-miR-6503-3p	2	1	0	0	0	1	0	1	0	5	2	1	0	0	2	0	0
hsa-miR-6503-5p	0	0	0	1	0	0	0	0	0	0	0	0	0	0	0	0	0
hsa-miR-6504-3p	0	0	0	0	0	0	0	0	0	0	0	0	0	0	0	0	0
hsa-miR-6504-5p	0	0	0	0	0	0	0	0	0	0	0	0	0	0	0	0	0
hsa-miR-6505-3p	0	0	0	0	0	0	0	0	0	0	1	0	0	0	0	0	0
hsa-miR-6505-5p	0	0	0	0	0	0	0	0	1	0	0	0	0	0	0	0	0
hsa-miR-6506-3p	0	0	0	0	0	0	0	0	0	0	0	0	0	0	0	0	0
hsa-miR-6506-5p	0	0	0	0	0	0	0	0	0	0	0	0	0	0	0	0	0
hsa-miR-6507-3p	0	0	0	0	0	0	0	0	0	0	0	0	0	0	0	0	0
hsa-miR-6507-5p	0	0	0	0	0	0	0	0	0	0	0	0	0	0	0	3	0
hsa-miR-6508-3p	0	0	0	0	0	0	0	0	0	0	0	0	0	0	0	1	0
hsa-miR-6508-5p	0	0	0	0	0	0	0	0	0	0	0	0	0	0	0	0	0
hsa-miR-6509-3p	0	0	0	0	0	0	0	0	0	0	0	0	1	0	0	0	0
hsa-miR-6509-5p	0	2	0	1	2	0	0	1	0	0	0	0	0	1	1	0	1
hsa-miR-651	2	6	0	2	2	2	5	20	1	0	3	3	24	0	3	9	9
hsa-miR-6510-3p	0	0	0	0	0	0	0	0	0	0	0	0	0	0	0	0	0
hsa-miR-6510-5p	0	0	0	0	0	0	0	0	0	0	0	0	0	0	0	0	0
hsa-miR-6511a-3p	3	2	0	8	0	2	0	1	7	3	3	1	1	3	7	3	0
hsa-miR-6511a-5p	0	0	0	0	0	0	0	1	2	0	0	0	0	0	0	0	0
hsa-miR-6511b-3p	2	0	0	6	0	2	1	0	6	3	0	0	2	0	6	3	0
hsa-miR-6511b-5p	0	0	0	2	0	0	0	1	3	0	0	0	0	0	0	0	0
hsa-miR-6512-3p	0	0	0	0	0	0	0	0	0	0	0	0	0	0	0	0	0
hsa-miR-6512-5p	0	0	0	0	0	0	0	0	0	0	0	0	0	0	0	0	0
hsa-miR-6513-3p	1	0	0	0	0	0	1	1	0	0	1	0	1	2	3	1	0
hsa-miR-6513-5p	0	1	0	0	0	0	0	0	0	2	1	0	0	0	0	0	0
hsa-miR-6514-3p	0	0	0	0	0	0	0	0	0	0	0	0	0	1	0	0	0
hsa-miR-6514-5p	1	2	0	2	0	0	0	1	0	0	1	0	0	1	1	2	0
hsa-miR-6515-3p	0	0	0	0	0	0	0	0	0	0	0	0	0	1	0	0	0
hsa-miR-6515-5p	0	0	0	0	0	0	0	0	0	0	0	0	0	0	0	0	0
hsa-miR-652-3p	282	60	10	370	49	181	22	81	563	398	188	100	98	167	452	185	32
hsa-miR-652-5p	0	0	0	1	7	2	2	2	3	3	1	2	1	2	0	2	5
hsa-miR-653	0	0	0	0	0	1	0	0	0	0	0	0	0	0	0	0	0
hsa-miR-654-3p	7	7	5	2	11	15	1	9	10	0	22	11	5	5	4	1	5
hsa-miR-654-5p	0	0	0	0	0	0	0	0	0	3	0	0	0	0	0	0	0
hsa-miR-655	0	0	0	0	2	0	0	0	0	0	0	0	0	0	0	0	0
hsa-miR-656	0	0	0	0	0	0	0	0	0	0	0	0	0	0	0	0	2
hsa-miR-657	0	0	0	0	0	0	0	0	0	0	0	0	0	0	0	0	0
hsa-miR-658	0	0	0	0	0	0	0	0	0	0	0	0	0	0	0	0	0
hsa-miR-659-3p	0	0	0	0	0	0	0	0	0	0	0	0	0	0	0	0	0
hsa-miR-659-5p	1	2	0	4	2	0	3	1	3	4	4	0	1	0	2	1	0
hsa-miR-660-3p	0	0	0	0	0	0	1	0	0	0	0	1	0	1	0	1	0
hsa-miR-660-5p	110	117	291	99	133	68	92	262	66	105	116	81	279	73	34	47	191
hsa-miR-661	0	1	0	0	0	0	0	0	0	0	0	0	0	0	0	0	0
hsa-miR-662	0	0	0	0	0	0	0	0	0	0	0	0	0	0	0	0	0
hsa-miR-663a	0	0	0	0	0	0	0	0	3	0	0	2	0	0	0	0	0
hsa-miR-663b	0	1	0	0	0	2	2	0	3	0	0	0	0	0	0	0	0
hsa-miR-664a-3p	9	8	1	13	57	9	4	38	17	1	1	50	13	16	10	9	18
hsa-miR-664a-5p	0	1	0	5	0	0	1	0	4	0	0	0	0	2	4	0	0
hsa-miR-664b-3p	3	1	4	1	0	2	1	2	4	3	1	1	1	2	1	1	0
hsa-miR-664b-5p	0	1	0	0	0	0	0	0	0	0	0	0	0	0	0	0	0
hsa-miR-665	0	0	0	1	0	0	0	0	2	0	1	0	0	0	0	0	0
hsa-miR-668	0	0	0	0	0	0	0	0	0	0	0	0	0	0	0	0	0
hsa-miR-670	0	0	0	0	0	0	0	0	0	0	0	0	0	0	0	0	0
hsa-miR-671-3p	37	111	6	70	19	110	89	24	51	48	86	23	10	24	37	40	25
hsa-miR-6715a-3p	0	0	0	0	0	0	0	0	0	0	0	0	0	0	0	0	0
hsa-miR-6715b-3p	0	0	0	0	0	0	0	0	0	0	0	0	0	0	0	0	0
hsa-miR-6715b-5p	0	0	0	0	0	0	0	0	0	0	0	0	0	0	0	0	0
hsa-miR-671-5p	0	2	0	2	0	0	3	1	4	1	3	2	1	0	2	3	0
hsa-miR-6716-3p	0	0	0	0	0	0	0	0	1	0	0	1	0	0	0	0	0
hsa-miR-6716-5p	0	0	0	0	0	0	0	0	0	0	0	0	0	0	0	0	0
hsa-miR-6717-5p	0	0	0	0	0	0	0	0	0	0	0	0	0	0	0	0	0
hsa-miR-6718-5p	0	0	0	0	0	0	0	0	0	0	0	0	0	0	0	0	0
hsa-miR-6719-3p	0	0	0	0	0	0	0	0	0	0	0	0	0	0	0	0	0
hsa-miR-6720-3p	0	0	0	0	0	0	0	0	0	0	0	0	0	0	0	0	0
hsa-miR-6721-5p	0	0	0	0	0	0	0	0	0	0	0	0	0	0	0	0	0
hsa-miR-6722-3p	0	0	0	0	0	0	0	0	0	0	0	0	0	0	0	0	0
hsa-miR-6722-5p	0	0	0	0	0	0	0	0	0	0	0	0	0	0	0	0	0
hsa-miR-6723-5p	0	0	0	0	0	1	1	0	0	0	0	1	0	0	0	0	0
hsa-miR-6724-5p	0	5	0	2	0	3	1	0	9	3	1	2	1	0	21	5	1
hsa-miR-675-3p	0	2	0	1	0	0	0	0	0	0	1	0	0	0	0	0	0
[truncated: 86 more rows]
