# Supplementary material for: Human and Epstein-Barr Virus miRNA Profiling as Predictive Biomarkers for Endemic Burkitt Lymphoma
Source: Front Microbiol. 2017 Mar 28;8:501. doi: 10.3389/fmicb.2017.00501 (PMC5368269; doi:10.3389/fmicb.2017.00501)
Supplement: Table S1 — Key patient characteristics and small RNA sequence mapping information. [file Table1.xlsx]

## Sheet: Sheet1
Supplementary Table 1: Key patient characteristics and small RNA sequence mapping information
ID	Gender	Diagnosis	Age at diagnosis	Tumor Site	In-Hospital Survival	EBV status	No. of small RNA seq reads 17-30 nt in length	No. of human miRNA reads	% of human miRNA reads	No. of EBV miRNA reads	% of EBV miRNAs
eBL_23	M	eBL	NA	Abdomen	NA	Positive	2835809	1993092	70.283	90803	3.20201
eBL_14	F	eBL	7	Abdomen	Survived	Positive	4938143	3272539	66.2706	103880	2.10362
eBL_12	M	eBL	5	Abdomen	Survived	Positive	1226283	961769	78.4296	25695	2.09536
eBL_13	F	eBL	7	Abdomen	Survived-relapsed	Positive	1374467	939731	68.3706	17380	1.26449
eBL_01	M	eBL	9	Jaw	Died in Hospital	Positive	1582687	1255858	79.3497	35538	2.24542
eBL_02	M	eBL	5	Jaw	Died in Hosp.- died before treatment	Positive	2809215	1572454	55.9749	84922	3.02298
eBL_16	F	eBL	10	Abdomen	Survived	Positive	1764533	1279133	72.4913	95654	5.42092
eBL_25	M	eBL	10	Abdomen	Died in Hospital	Positive	2188871	1828963	83.5574	7398	0.337982
eBL_17	F	eBL	8	Abdomen	Survived	Positive	2085311	1798499	86.2461	10024	0.480696
eBL_27	M	eBL	7	Jaw	Survived-relapsed	Positive	135534	81791	60.3472	16152	11.9173
eBL_03	M	eBL	5	Jaw	Died in Hospital	Positive	2057982	1774226	86.2119	18	0.01
eBL_20	M	eBL	12	Abdomen	Died in Hospital	Positive	2986370	2387482	79.946	43375	1.45243
eBL_15	M	eBL	6	Jaw	Died in Hospital	Positive	567530	378850	66.7542	4394	0.774232
eBL_07	M	eBL	8	Jaw	Died in Hospital	Positive	2218701	1190289	53.648	83095	3.74521
eBL_22	F	eBL	8	Abdomen	Died at home	Positive	1920429	1239796	64.5583	1146	0.0596742
eBL_29	M	eBL	6	Jaw	Died in Hospital	Positive	1502891	882138	58.6961	13719	0.912841
eBL_30	NA	eBL	NA	Abdomen	NA	Positive	734454	566480	77.1294	45570	6.20461
