# Supplementary material for: Human and Epstein-Barr Virus miRNA Profiling as Predictive Biomarkers for Endemic Burkitt Lymphoma
Source: Front Microbiol. 2017 Mar 28;8:501. doi: 10.3389/fmicb.2017.00501 (PMC5368269; doi:10.3389/fmicb.2017.00501)
Supplement: Table S2 — miRNA differential expression analysis results. [file Table2.xlsx]

## Sheet: Definations
Supplemantary Table S2: miRNA differential expression analysis results.
This table includes the miRNA expression analysis results, the differentially expressed miRNAs are highlighted green.
Column Definitions:
miRNA	Official mature miRNA name for human (hsa) and viral (ebv) miRNAs
logFC	Fold expression difference between groups in log2 scale
logCPM	log-counts-per-million
LR	Likelihood ratio
p-value	BH adjusted p-value
FDR	False discovery rate
Comparison Groups:
Anatomical Tumor Presentation Site: Jaw vs Abdominal
In Hospital Survival Status: Died vs Survived

## Sheet: Tumor site
Expressed miRNAs between Jaw and Abdominal tumors
Differentially expressed hsa-miRNAs have a logFC (Log 2-Fold Change) > 2, p-value<0.01 and a False discovery rate (FDR) < 0.1
miRNA	logFC	logCPM	LR	PValue	FDR
hsa-miR-10a-5p	-2.87268	11.5706	20.0175	7.67e-06	0.001857
hsa-miR-145-5p	-2.83282	7.56922	8.00696	0.00466	0.295654
hsa-miR-365b-3p	2.16916	5.25091	7.92375	0.004879	0.295654
hsa-miR-365a-3p	2.16917	5.25091	7.92084	0.004887	0.295654
hsa-miR-1246	2.23364	8.4528	7.40289	0.006512	0.315177
hsa-miR-4485	1.69452	3.42061	6.15091	0.013134	0.529755
hsa-miR-409-3p	-1.49245	5.2409	4.78846	0.028651	0.987578
hsa-miR-335-5p	-1.41475	4.98751	4.04819	0.044219	0.987578
hsa-miR-4454	0.878477	7.51567	3.37886	0.066038	0.987578
hsa-miR-92a-1-5p	1.26789	6.05486	3.24949	0.071446	0.987578
hsa-miR-150-5p	-1.40062	9.88489	3.16319	0.075316	0.987578
hsa-miR-4286	-1.3493	6.44004	2.86865	0.090321	0.987578
hsa-miR-140-5p	0.922533	4.26997	2.86454	0.090552	0.987578
ebv-mir-bart12	-1.84909	5.65338	2.71765	0.099244	0.987578
hsa-miR-155-5p	0.941732	9.53345	2.4194	0.119841	0.987578
hsa-miR-181a-2-3p	-0.89472	5.81669	2.41259	0.120363	0.987578
hsa-miR-126-3p	-0.84262	8.74544	2.29259	0.129993	0.987578
hsa-miR-1285-3p	-1.16877	5.2237	2.21267	0.136882	0.987578
hsa-miR-451a	-0.99699	14.3852	2.20784	0.137311	0.987578
hsa-let-7b-5p	-1.20621	10.6905	2.15736	0.141888	0.987578
hsa-miR-130a-3p	-0.91576	7.41399	2.1404	0.143464	0.987578
hsa-miR-941	0.78642	8.05063	2.07901	0.149337	0.987578
hsa-miR-10b-5p	1.05872	14.2814	1.9641	0.161075	0.987578
hsa-miR-129-5p	-1.15718	5.28283	1.87672	0.170707	0.987578
hsa-miR-671-3p	0.738058	5.5614	1.87647	0.170736	0.987578
hsa-miR-486-5p	-0.88623	19.0915	1.77746	0.182461	0.987578
hsa-miR-7-1-3p	0.745601	4.26942	1.75826	0.184842	0.987578
hsa-miR-142-3p	0.940439	8.29223	1.72398	0.189181	0.987578
hsa-miR-324-3p	-0.8447	4.52145	1.65091	0.198836	0.987578
hsa-miR-19a-3p	0.904629	10.4151	1.64765	0.19928	0.987578
hsa-miR-223-3p	-0.72081	6.83519	1.61494	0.203798	0.987578
hsa-miR-30a-5p	0.65833	7.8896	1.60432	0.205292	0.987578
ebv-mir-bart1-3p	-1.23822	8.488	1.57037	0.210154	0.987578
hsa-miR-7-5p	0.954397	7.63143	1.49526	0.221402	0.987578
hsa-miR-144-5p	-0.82498	9.48718	1.47833	0.224036	0.987578
hsa-miR-9-5p	0.911818	5.93201	1.46591	0.225992	0.987578
hsa-miR-374a-5p	-0.97992	6.26468	1.39699	0.237229	0.987578
hsa-miR-106b-3p	-0.68597	10.494	1.35443	0.244505	0.987578
hsa-miR-584-5p	-0.59114	6.93375	1.32453	0.249781	0.987578
hsa-miR-4792	0.915859	6.3974	1.31937	0.250706	0.987578
hsa-miR-339-5p	0.557677	6.33021	1.30401	0.253482	0.987578
hsa-miR-20a-5p	0.674843	9.20224	1.29031	0.255991	0.987578
ebv-mir-bart14	0.916984	9.75054	1.28619	0.256752	0.987578
hsa-miR-874	-0.82543	4.36562	1.22965	0.267475	0.987578
hsa-miR-324-5p	-0.64997	5.03952	1.17085	0.279226	0.987578
hsa-miR-215	-0.60404	6.94668	1.16533	0.280363	0.987578
hsa-miR-484	-0.66357	11.0988	1.14183	0.285267	0.987578
hsa-miR-107	-0.52554	11.4078	1.1225	0.289381	0.987578
hsa-miR-550a-3p	-0.72452	4.65247	1.10146	0.293946	0.987578
hsa-miR-3150b-3p	-0.77124	4.06759	1.09403	0.295581	0.987578
hsa-miR-16-2-3p	0.64379	7.01373	1.08417	0.297766	0.987578
hsa-miR-532-3p	-0.7471	4.84168	1.06425	0.302247	0.987578
hsa-miR-652-3p	-0.68525	7.52149	1.03151	0.309803	0.987578
hsa-miR-1307-5p	0.574541	5.6575	1.00091	0.317091	0.987578
hsa-miR-146a-5p	0.695163	10.0556	1.0009	0.317092	0.987578
hsa-miR-130b-3p	-0.58727	9.49058	0.999393	0.317457	0.987578
hsa-miR-1304-3p	-0.69601	7.7167	0.96431	0.326103	0.987578
ebv-mir-bart2-3p	0.789741	4.70543	0.940526	0.332143	0.987578
hsa-miR-103a-3p	-0.44767	12.4595	0.903446	0.34186	0.987578
hsa-miR-421	-0.53572	6.62193	0.892096	0.34491	0.987578
hsa-miR-92a-3p	0.465831	17.2495	0.865965	0.352075	0.987578
hsa-miR-342-3p	0.506307	9.78899	0.860864	0.353497	0.987578
ebv-mir-bart10_1	0.763236	4.8046	0.846601	0.357516	0.987578
ebv-mir-bart22	0.791614	10.4591	0.842449	0.358697	0.987578
hsa-miR-27b-3p	0.500849	10.4942	0.836286	0.360461	0.987578
hsa-miR-185-5p	-0.71884	7.41214	0.835457	0.360699	0.987578
hsa-miR-21-5p	0.472777	12.4176	0.826038	0.363421	0.987578
hsa-miR-190a	-0.68742	4.52466	0.82297	0.364313	0.987578
hsa-miR-27a-3p	0.45965	6.77033	0.81946	0.365338	0.987578
hsa-miR-17-3p	0.467984	7.03248	0.816004	0.366351	0.987578
hsa-miR-140-3p	-0.43083	9.99173	0.776128	0.378328	0.987578
hsa-miR-30e-5p	0.430562	11.6758	0.775037	0.378663	0.987578
hsa-miR-362-5p	-0.62138	5.10539	0.76275	0.382469	0.987578
hsa-miR-425-5p	-0.42805	10.0389	0.758006	0.383953	0.987578
hsa-miR-125b-5p	-0.63277	5.3457	0.744397	0.388256	0.987578
hsa-miR-143-3p	0.603305	13.1527	0.739831	0.389715	0.987578
hsa-miR-22-3p	-0.50673	12.4383	0.721285	0.395723	0.987578
hsa-miR-320a	-0.55017	9.07389	0.671011	0.412699	0.987578
hsa-miR-3940-3p	-0.52513	4.49673	0.649226	0.42039	0.987578
hsa-miR-151a-5p	-0.43734	9.76255	0.645277	0.421806	0.987578
hsa-miR-15b-5p	-0.47533	8.39093	0.604265	0.436955	0.987578
ebv-mir-bart5	0.66062	5.95492	0.600594	0.438352	0.987578
hsa-miR-106a-5p	-0.37672	4.72385	0.588118	0.443148	0.987578
hsa-miR-192-5p	-0.41467	13.0435	0.578466	0.446914	0.987578
ebv-mir-bart17-5p	0.615837	10.8591	0.573565	0.448846	0.987578
hsa-miR-548ay-5p	-0.45892	3.99353	0.553641	0.456834	0.987578
hsa-miR-100-5p	-0.46328	6.67077	0.547196	0.459466	0.987578
hsa-miR-144-3p	-0.4655	8.12386	0.528751	0.467133	0.987578
hsa-let-7a-5p	-0.39935	13.635	0.512324	0.474134	0.987578
hsa-miR-363-3p	-0.39181	9.0847	0.505172	0.477237	0.987578
hsa-miR-182-5p	-0.38278	13.5548	0.498853	0.480004	0.987578
hsa-miR-142-5p	0.412235	12.845	0.480217	0.488324	0.987578
hsa-miR-194-5p	-0.36317	5.49744	0.455602	0.499686	0.987578
hsa-miR-15b-3p	0.362899	4.58792	0.440658	0.506805	0.987578
ebv-mir-bart8	0.524676	10.0557	0.4372	0.508477	0.987578
hsa-miR-4732-3p	-0.50902	6.61192	0.405444	0.524291	0.987578
hsa-miR-146b-3p	-0.44813	4.45574	0.404782	0.52463	0.987578
hsa-miR-19b-3p	0.418214	11.9139	0.401108	0.526518	0.987578
hsa-miR-181a-3p	0.373793	8.20383	0.400258	0.526956	0.987578
hsa-miR-25-3p	-0.31552	14.1319	0.397406	0.528432	0.987578
hsa-miR-18a-5p	0.319991	6.55475	0.376508	0.539478	0.987578
hsa-miR-138-5p	-0.45979	6.07459	0.369954	0.543029	0.987578
ebv-mir-bart14_1	-0.62141	5.73132	0.358465	0.54936	0.987578
hsa-miR-744-5p	-0.39211	4.51191	0.357195	0.550068	0.987578
hsa-miR-361-3p	-0.33884	7.61115	0.347275	0.55566	0.987578
hsa-miR-548d-5p	-0.34573	4.20654	0.34509	0.556906	0.987578
ebv-mir-bart16	0.475558	9.69708	0.343716	0.557692	0.987578
hsa-miR-629-5p	-0.32257	6.35223	0.336116	0.56208	0.987578
hsa-miR-17-5p	0.272071	8.79076	0.329905	0.565715	0.987578
hsa-miR-532-5p	-0.27929	9.79379	0.327399	0.567195	0.987578
hsa-miR-93-5p	-0.28894	11.5964	0.319027	0.572193	0.987578
hsa-let-7c	-0.28156	7.25225	0.315279	0.574459	0.987578
ebv-mir-bart6-3p	0.443409	11.3052	0.313119	0.575772	0.987578
hsa-miR-4677-3p	-0.30513	3.95351	0.288085	0.591451	0.987578
hsa-let-7g-5p	0.305307	11.6702	0.287494	0.591831	0.987578
hsa-let-7e-5p	-0.29071	7.02649	0.287442	0.591864	0.987578
ebv-mir-bart8_1	0.419531	9.62236	0.283096	0.594679	0.987578
ebv-mir-bart18-5p	-0.46569	5.80067	0.278055	0.597979	0.987578
hsa-miR-181b-5p	0.299856	10.1329	0.270753	0.602827	0.987578
hsa-miR-424-3p	-0.3714	5.18901	0.269906	0.603395	0.987578
hsa-miR-378a-3p	-0.2873	12.0788	0.267588	0.604954	0.987578
hsa-miR-301a-3p	0.279829	6.57972	0.265773	0.606181	0.987578
hsa-miR-30d-5p	-0.25855	12.6616	0.263814	0.607512	0.987578
ebv-mir-bart13	0.406244	7.91823	0.262665	0.608295	0.987578
hsa-miR-30d-3p	0.262447	4.52459	0.249377	0.617514	0.987578
ebv-mir-bart3_1	0.409785	8.9819	0.24603	0.619885	0.987578
hsa-miR-99b-5p	-0.32617	8.76501	0.238213	0.6255	0.987578
hsa-miR-502-3p	-0.26426	4.16786	0.216586	0.641654	0.987578
hsa-miR-210	-0.24683	7.54847	0.215807	0.642254	0.987578
hsa-miR-339-3p	0.257492	6.31092	0.214851	0.642992	0.987578
ebv-mir-bart6-5p	0.350272	7.83683	0.210651	0.646258	0.987578
hsa-miR-26b-5p	-0.24823	11.0206	0.204614	0.651022	0.987578
hsa-miR-660-5p	0.241752	6.90021	0.19447	0.659222	0.987578
hsa-miR-28-5p	0.218507	6.34164	0.193986	0.65962	0.987578
ebv-mir-bart9	-0.39661	7.91475	0.192869	0.66054	0.987578
hsa-miR-577	0.313663	7.78582	0.190388	0.662594	0.987578
hsa-miR-30b-5p	-0.23244	9.22444	0.185349	0.666816	0.987578
hsa-miR-32-5p	0.279849	5.62081	0.180046	0.671334	0.987578
hsa-miR-127-3p	-0.304	9.13584	0.17733	0.673678	0.987578
hsa-miR-183-5p	-0.23612	9.37983	0.176847	0.674097	0.987578
hsa-miR-454-3p	-0.27255	7.81227	0.176763	0.67417	0.987578
hsa-miR-221-3p	0.2078	8.05237	0.175261	0.675478	0.987578
hsa-miR-1307-3p	-0.21777	7.47963	0.173028	0.677435	0.987578
hsa-miR-23a-3p	0.209562	6.52156	0.170615	0.679566	0.987578
ebv-mir-bart3	0.342819	9.88561	0.164375	0.68516	0.987578
hsa-miR-199a-3p	0.215066	6.61042	0.164159	0.685356	0.987578
hsa-miR-423-5p	0.283436	9.62498	0.161409	0.687863	0.987578
ebv-mir-bart10	0.373706	11.5812	0.158379	0.690654	0.987578
hsa-miR-199b-3p	0.209719	6.60593	0.156979	0.691953	0.987578
ebv-mir-bart4	-0.33071	7.91094	0.155783	0.693069	0.987578
hsa-miR-16-5p	-0.22618	13.9445	0.151935	0.696693	0.987578
hsa-miR-374a-3p	0.282486	4.96501	0.146648	0.70176	0.987578
ebv-mir-bart21-3p	0.288019	5.89755	0.146261	0.702135	0.987578
hsa-miR-151b	-0.19386	6.32699	0.144336	0.704008	0.987578
hsa-miR-320b	-0.23129	5.21656	0.136686	0.711598	0.987578
hsa-miR-378d	-0.21958	4.39497	0.134748	0.713559	0.987578
hsa-miR-151a-3p	-0.17037	11.5978	0.134656	0.713652	0.987578
hsa-miR-25-5p	0.259111	6.00579	0.13133	0.717057	0.987578
hsa-miR-486-3p	-0.32907	6.62306	0.125697	0.722936	0.987578
ebv-mir-bart1-5p	0.277048	8.81294	0.12479	0.723896	0.987578
hsa-miR-186-5p	0.167711	12.8533	0.123463	0.725308	0.987578
hsa-miR-29c-3p	0.176138	5.74819	0.118964	0.730161	0.987578
hsa-miR-548k	0.191456	4.91735	0.11564	0.733812	0.987578
hsa-miR-1270	-0.19481	3.41999	0.115472	0.733999	0.987578
hsa-miR-146b-5p	0.191438	11.6967	0.111936	0.737951	0.987578
hsa-miR-331-3p	-0.19472	5.31379	0.111829	0.738071	0.987578
hsa-miR-125a-5p	-0.21154	7.90142	0.111376	0.738582	0.987578
hsa-miR-99a-5p	0.216167	4.81372	0.111031	0.738974	0.987578
hsa-miR-374b-5p	-0.22637	6.46182	0.103605	0.747546	0.987578
hsa-miR-23b-3p	0.172698	6.72603	0.101233	0.750355	0.987578
hsa-miR-501-3p	0.187103	5.13337	0.098684	0.753415	0.987578
hsa-miR-148a-3p	0.172222	12.8524	0.091018	0.762886	0.987578
hsa-miR-3615	-0.17558	7.03305	0.090597	0.763419	0.987578
ebv-mir-bart7_1	0.256634	12.3513	0.089645	0.764628	0.987578
hsa-miR-5100	-0.22525	5.13213	0.086332	0.768893	0.987578
hsa-miR-942	0.170477	5.0928	0.085117	0.770479	0.987578
hsa-miR-191-5p	0.143516	14.8585	0.08412	0.77179	0.987578
ebv-mir-bart9_1	0.241613	10.0206	0.078736	0.779018	0.987578
hsa-miR-3158-3p	-0.16902	3.68087	0.077556	0.780637	0.987578
hsa-let-7d-5p	0.172171	9.15268	0.074699	0.784614	0.987578
hsa-miR-15a-5p	-0.1481	9.77298	0.073832	0.785837	0.987578
hsa-miR-21-3p	0.167023	8.68984	0.07084	0.790118	0.987578
ebv-mir-bart19-3p	-0.22783	9.9145	0.068909	0.792932	0.987578
hsa-miR-26a-5p	-0.14533	14.5941	0.066426	0.796614	0.987578
hsa-miR-3691-5p	-0.14069	3.65913	0.064547	0.799449	0.987578
hsa-miR-425-3p	-0.12342	5.26988	0.063953	0.800354	0.987578
hsa-miR-148a-5p	0.142153	5.01809	0.062121	0.803175	0.987578
hsa-miR-148b-3p	0.131538	7.17439	0.060406	0.805856	0.987578
hsa-miR-101-3p	-0.15347	11.0529	0.060096	0.806344	0.987578
hsa-miR-378c	0.149233	7.64192	0.059884	0.806679	0.987578
hsa-miR-598	0.161838	5.35977	0.059403	0.807442	0.987578
hsa-miR-625-3p	-0.14296	4.37273	0.05909	0.80794	0.987578
hsa-miR-766-3p	-0.17062	4.35354	0.05788	0.809879	0.987578
hsa-miR-18a-3p	-0.13731	6.55885	0.054925	0.814705	0.987578
hsa-miR-24-3p	0.112047	6.46496	0.054488	0.81543	0.987578
hsa-miR-30c-5p	-0.14364	10.001	0.054379	0.815611	0.987578
ebv-mir-bart11-5p	0.185658	8.52852	0.052886	0.818115	0.987578
hsa-miR-28-3p	-0.12525	12.6893	0.052306	0.819099	0.987578
hsa-miR-589-5p	-0.12615	4.14254	0.049773	0.823459	0.987578
hsa-miR-106b-5p	0.107066	7.70602	0.049411	0.824092	0.987578
ebv-mir-bart17-3p	-0.19199	8.20544	0.048899	0.82499	0.987578
hsa-miR-130b-5p	0.138158	6.18164	0.047544	0.827393	0.987578
ebv-mir-bart4_1	-0.18175	5.65385	0.046969	0.828423	0.987578
hsa-miR-769-5p	0.118396	9.69578	0.043932	0.83398	0.98933
hsa-miR-423-3p	-0.1344	10.1225	0.039651	0.842164	0.994164
hsa-miR-128	-0.1069	10.4118	0.032892	0.856083	0.996548
hsa-miR-1275	0.123856	5.77118	0.032197	0.857597	0.996548
hsa-miR-93-3p	-0.10039	6.20404	0.030623	0.861085	0.996548
hsa-miR-340-5p	-0.10498	6.78249	0.030319	0.861768	0.996548
hsa-miR-454-5p	0.097921	4.90616	0.026684	0.87024	0.996548
ebv-mir-bart15	-0.13702	5.29295	0.024502	0.875615	0.996548
hsa-miR-361-5p	-0.07635	5.55613	0.020041	0.887423	0.996548
hsa-miR-98-5p	0.059595	8.48821	0.013681	0.906887	0.996548
hsa-miR-20b-5p	-0.06322	5.21873	0.010331	0.919042	0.996548
hsa-miR-222-3p	0.065583	6.29685	0.010306	0.919138	0.996548
hsa-miR-345-5p	0.062264	8.05499	0.009721	0.921459	0.996548
hsa-miR-92b-3p	0.054847	9.96143	0.009302	0.923165	0.996548
hsa-miR-29b-3p	0.055919	5.18401	0.007485	0.931054	0.996548
hsa-miR-197-3p	-0.05587	6.54861	0.007083	0.932931	0.996548
ebv-mir-bart2-5p	0.066587	9.32273	0.006614	0.935182	0.996548
hsa-miR-30a-3p	0.043629	4.79063	0.006289	0.936791	0.996548
hsa-miR-181a-5p	0.034877	14.4978	0.004932	0.944011	0.996548
hsa-miR-1260a	-0.04551	8.04639	0.004583	0.946027	0.996548
hsa-miR-1260b	-0.04221	8.09397	0.0043	0.947714	0.996548
ebv-mir-bart19-5p	0.056793	10.0738	0.004241	0.948078	0.996548
hsa-miR-181c-5p	-0.03511	5.06497	0.003951	0.949882	0.996548
hsa-let-7f-5p	-0.03431	14.3443	0.003481	0.952954	0.996548
hsa-let-7i-5p	0.027638	13.0767	0.00295	0.956688	0.996548
ebv-mir-bart21-5p	-0.04399	4.75299	0.002489	0.960214	0.996548
hsa-miR-576-5p	-0.02483	5.00031	0.001855	0.965643	0.996548
ebv-mir-bart7	0.034995	9.50217	0.001703	0.967079	0.996548
hsa-miR-301b	-0.02777	4.24113	0.001527	0.968832	0.996548
ebv-mir-bart11-3p	-0.02973	12.4747	0.001453	0.96959	0.996548
hsa-miR-378i	0.01839	5.75561	0.00099	0.974896	0.996548
hsa-miR-574-3p	-0.02031	4.20137	0.000929	0.975686	0.996548
hsa-miR-500a-3p	0.015413	6.38846	0.000843	0.976835	0.996548
hsa-miR-378a-5p	-0.01578	3.77359	0.00083	0.97702	0.996548
hsa-miR-126-5p	-0.01524	9.68456	0.000448	0.983107	0.996548
ebv-mir-bart18-3p	-0.01257	9.65932	0.000197	0.988795	0.996548
hsa-miR-29a-3p	-0.00583	7.86079	0.000112	0.991541	0.996548
hsa-miR-30e-3p	-0.00566	8.80013	9e-05	0.99243	0.996548
hsa-miR-331-5p	0.000507	3.83847	4.57e-10	0.999983	0.999983

## Sheet: In-hospital survival
Differentially expressed miRNAs have a logFC (Log 2-Fold Change) > 2, p-value<0.01 and a False discovery rate (FDR) < 0.1
miRNA	logFC	logCPM	LR	PValue	FDR
hsa-miR-10a-5p	-2.93516	11.7257	19.3001	1.12e-05	0.001329
hsa-miR-100-5p	-1.79187	6.72434	9.43465	0.002129	0.126689
hsa-miR-324-5p	-1.26696	5.06235	5.96523	0.014591	0.391652
hsa-miR-181b-5p	1.3635	9.8164	5.76767	0.016324	0.391652
hsa-miR-106b-3p	-1.28166	10.68	5.61104	0.017848	0.391652
hsa-miR-185-5p	-1.57523	7.68481	5.43411	0.019747	0.391652
hsa-miR-26a-5p	1.25838	14.509	4.08613	0.043236	0.686265
hsa-miR-143-3p	-1.43167	12.7679	3.97664	0.046135	0.686265
hsa-miR-500a-3p	-0.89889	6.42154	3.46764	0.06258	0.693358
hsa-miR-22-3p	-1.04766	12.6551	3.41881	0.064457	0.693358
hsa-miR-99b-5p	-1.25282	8.67708	3.32453	0.068253	0.693358
hsa-miR-142-5p	1.14892	12.9141	3.11	0.077813	0.693358
hsa-miR-128	0.909159	9.94444	2.94895	0.085933	0.693358
hsa-miR-155-5p	1.21327	9.51686	2.93634	0.086607	0.693358
hsa-miR-127-3p	-1.21827	9.36424	2.92166	0.087398	0.693358
hsa-let-7g-5p	1.04203	11.6324	2.72553	0.098755	0.694145
hsa-miR-320a	-1.09189	9.25372	2.64681	0.103758	0.694145
hsa-miR-150-5p	-1.24215	10.0371	2.62796	0.104997	0.694145
hsa-miR-148b-3p	0.783597	6.7579	2.46433	0.116457	0.729389
hsa-miR-26b-5p	0.848386	10.7117	2.22587	0.135717	0.785722
hsa-miR-181a-3p	0.870396	7.76026	2.17468	0.140299	0.785722
hsa-miR-425-5p	-0.70985	10.0334	2.12134	0.14526	0.785722
hsa-miR-339-3p	0.819641	6.14693	2.01677	0.155569	0.804902
hsa-miR-130b-3p	0.705136	9.05564	1.87135	0.171321	0.849464
hsa-miR-30e-5p	0.675795	11.4623	1.57829	0.209007	0.91708
hsa-miR-30b-5p	0.701661	8.91806	1.4978	0.22101	0.91708
hsa-let-7d-5p	0.802367	9.20433	1.47137	0.225131	0.91708
hsa-miR-125a-5p	-0.69258	7.68464	1.43978	0.230175	0.91708
hsa-miR-92a-3p	0.634272	17.2468	1.37546	0.240876	0.91708
hsa-miR-532-5p	-0.54605	9.70935	1.13836	0.286	0.91708
hsa-miR-10b-5p	-0.8358	13.4273	1.12254	0.289371	0.91708
hsa-miR-1307-3p	-0.51291	7.51426	1.0849	0.297603	0.91708
hsa-miR-425-3p	-0.49671	5.26342	1.07669	0.299438	0.91708
hsa-miR-215	-0.58326	6.84516	1.06504	0.302068	0.91708
hsa-miR-301a-3p	0.581657	6.2584	1.05338	0.30473	0.91708
hsa-miR-378a-3p	-0.59672	11.7784	1.05166	0.305124	0.91708
hsa-miR-146b-5p	-0.60675	11.6629	0.903932	0.34173	0.91708
hsa-miR-486-5p	-0.59572	19.208	0.876324	0.349211	0.91708
hsa-miR-17-3p	0.494993	6.75167	0.851208	0.356211	0.91708
hsa-miR-223-3p	-0.47448	6.8747	0.837443	0.360129	0.91708
hsa-miR-24-3p	-0.43767	6.43513	0.829648	0.362374	0.91708
hsa-miR-484	-0.56332	11.2554	0.810381	0.368008	0.91708
hsa-miR-15b-5p	-0.62135	8.41853	0.800556	0.370927	0.91708
hsa-miR-423-5p	-0.5901	9.57846	0.790519	0.373943	0.91708
hsa-miR-183-5p	-0.54689	9.43279	0.760079	0.383304	0.91708
hsa-miR-18a-3p	0.440162	6.3781	0.759919	0.383354	0.91708
hsa-miR-222-3p	-0.5179	6.25458	0.723816	0.394895	0.91708
hsa-miR-21-3p	-0.56216	8.42064	0.711194	0.399048	0.91708
hsa-miR-660-5p	0.401392	6.49887	0.669279	0.413303	0.91708
hsa-miR-28-3p	-0.48872	12.6199	0.634199	0.425819	0.91708
hsa-miR-652-3p	-0.49418	7.67067	0.611937	0.434059	0.91708
hsa-miR-210	-0.39884	7.41254	0.595519	0.440293	0.91708
hsa-miR-30a-5p	-0.42739	7.65043	0.587715	0.443304	0.91708
hsa-miR-140-3p	-0.39547	9.93054	0.579586	0.446475	0.91708
hsa-miR-181a-5p	0.373102	14.3523	0.542413	0.461434	0.91708
hsa-miR-629-5p	-0.40183	6.24624	0.522493	0.46978	0.91708
hsa-miR-101-3p	0.449509	10.6817	0.520007	0.470839	0.91708
hsa-miR-30d-5p	0.34806	12.5391	0.487834	0.484895	0.91708
hsa-miR-130a-3p	-0.3996	7.51282	0.475089	0.490655	0.91708
hsa-miR-584-5p	-0.32577	6.94732	0.47176	0.492178	0.91708
hsa-miR-98-5p	0.344587	8.24985	0.462856	0.496292	0.91708
hsa-miR-19a-3p	0.527803	9.86408	0.44348	0.505447	0.91708
hsa-miR-144-5p	0.447745	9.32118	0.44121	0.506539	0.91708
hsa-miR-339-5p	0.335449	6.17538	0.425359	0.514275	0.91708
hsa-miR-92b-3p	0.363385	9.95445	0.401025	0.52656	0.91708
hsa-miR-186-5p	-0.33322	12.8638	0.390511	0.532031	0.91708
hsa-miR-148a-3p	0.403726	12.741	0.375853	0.539831	0.91708
hsa-miR-144-3p	0.343225	7.93035	0.3744	0.540616	0.91708
hsa-let-7a-5p	0.375047	13.6219	0.361464	0.547695	0.91708
hsa-miR-451a	-0.35949	14.0229	0.354107	0.551797	0.91708
hsa-miR-21-5p	0.314817	11.9421	0.351998	0.552984	0.91708
hsa-miR-103a-3p	-0.28577	12.3182	0.334473	0.563037	0.91708
hsa-miR-107	-0.28243	11.2974	0.330632	0.565287	0.91708
hsa-miR-181a-2-3p	-0.31995	5.70644	0.308385	0.578673	0.91708
hsa-miR-15a-5p	0.322021	9.63241	0.295559	0.58668	0.91708
hsa-let-7f-5p	0.368038	14.2895	0.285547	0.593088	0.91708
hsa-miR-3615	-0.2923	7.00381	0.285058	0.593405	0.91708
hsa-miR-23a-3p	0.251723	6.46477	0.233397	0.629017	0.934877
hsa-miR-93-5p	-0.23969	11.5836	0.208592	0.647873	0.934877
hsa-miR-363-3p	-0.21195	9.13181	0.207633	0.648629	0.934877
hsa-miR-345-5p	-0.26632	7.99235	0.203862	0.651621	0.934877
hsa-miR-1260a	0.301021	8.01319	0.199146	0.655411	0.934877
hsa-miR-378c	-0.2567	6.98929	0.192914	0.660503	0.934877
hsa-miR-1260b	0.287584	8.04175	0.183687	0.668223	0.934877
hsa-miR-151a-5p	0.251735	9.5913	0.180949	0.670559	0.934877
hsa-miR-191-5p	-0.2173	14.7738	0.173232	0.677255	0.934877
hsa-miR-192-5p	-0.24027	12.9534	0.160617	0.688589	0.934877
hsa-miR-361-3p	0.218516	7.4464	0.15052	0.698039	0.934877
hsa-miR-423-3p	0.253878	10.0492	0.149312	0.699194	0.934877
hsa-miR-151b	0.141428	6.20997	0.090779	0.763189	0.969284
hsa-miR-126-3p	0.174312	8.62452	0.089935	0.76426	0.969284
hsa-miR-17-5p	0.153618	8.56561	0.087763	0.767041	0.969284
hsa-miR-182-5p	-0.16917	13.5598	0.085136	0.770455	0.969284
hsa-let-7i-5p	0.14431	13.1093	0.072543	0.78767	0.969284
hsa-let-7b-5p	-0.21079	10.9094	0.063068	0.801712	0.969284
hsa-let-7c	0.119608	7.2074	0.061517	0.804114	0.969284
hsa-miR-199b-3p	-0.12548	6.5919	0.056732	0.811737	0.969284
hsa-miR-199a-3p	-0.11973	6.59635	0.051094	0.82117	0.969284
hsa-miR-197-3p	-0.13323	6.61145	0.048656	0.825419	0.969284
hsa-miR-4454	0.116598	7.45724	0.048017	0.826551	0.969284
hsa-miR-106b-5p	0.106287	7.46729	0.047333	0.827771	0.969284
hsa-miR-342-3p	0.125324	9.67585	0.036021	0.849473	0.969284
hsa-miR-146a-5p	-0.13219	10.2428	0.02824	0.866545	0.969284
hsa-miR-93-3p	-0.09037	6.22009	0.027033	0.869403	0.969284
hsa-miR-28-5p	0.07983	6.06977	0.026991	0.869504	0.969284
hsa-miR-30e-3p	0.109237	8.47533	0.025967	0.871981	0.969284
hsa-miR-941	0.087082	8.14035	0.024878	0.874671	0.969284
hsa-let-7e-5p	0.082649	6.91388	0.022912	0.879686	0.969284
hsa-miR-30c-5p	0.080585	9.96348	0.014706	0.90348	0.975585
hsa-miR-23b-3p	0.063826	6.73344	0.011823	0.913414	0.975585
hsa-miR-19b-3p	-0.07772	11.5413	0.010989	0.916511	0.975585
hsa-miR-16-5p	-0.06871	13.9997	0.010548	0.918198	0.975585
hsa-miR-221-3p	-0.03806	7.98142	0.006147	0.937508	0.97757
hsa-miR-151a-3p	0.035155	11.3494	0.005451	0.941144	0.97757
hsa-miR-769-5p	-0.04048	9.46686	0.004248	0.948032	0.97757
hsa-miR-27a-3p	0.02308	6.77391	0.001782	0.96633	0.97757
hsa-miR-25-3p	0.016729	13.8474	0.001092	0.97364	0.97757
hsa-miR-27b-3p	0.019324	10.3546	0.000939	0.975556	0.97757
hsa-miR-29a-3p	0.016792	7.56116	0.000791	0.97757	0.97757
