# Supplementary material for: Human and Epstein-Barr Virus miRNA Profiling as Predictive Biomarkers for Endemic Burkitt Lymphoma
Source: Front Microbiol. 2017 Mar 28;8:501. doi: 10.3389/fmicb.2017.00501 (PMC5368269; doi:10.3389/fmicb.2017.00501)
Supplement: Table S3 — Validated target genes of miR-10a-5p and miRNA-target mRNA expression correlation coefficients. [file Table3.xlsx]

## Sheet: Definations
Supplementary Table S3: Validated target genes of miR-10a-5p and miRNA-target mRNA expression correlation coefficients
This spreadsheet includes a list of experimentally validated miRNA target genes for miR-10a-5p and the correlation coefficients between miR-10a and its target genes expression levels
Column Definitions:
miRNA	Official mature miRNA name for human (hsa)
MIMATid	Accession number for the mature miRNA
Gene	Official gene symbol
EntrezID	Official entrez gene ID by NCBI

## Sheet: validated targets
miRNA	MIMATid	Gene	EntrezID
hsa-miR-10a-5p	MIMAT0000253	CCNG1	900
hsa-miR-10a-5p	MIMAT0000253	SNTB2	6645
hsa-miR-10a-5p	MIMAT0000253	SLC5A5	6528
hsa-miR-10a-5p	MIMAT0000253	TIAM1	7074
hsa-miR-10a-5p	MIMAT0000253	SERBP1	26135
hsa-miR-10a-5p	MIMAT0000253	ESPL1	9700
hsa-miR-10a-5p	MIMAT0000253	BCL2L11	10018
hsa-miR-10a-5p	MIMAT0000253	POLR2H	5437
hsa-miR-10a-5p	MIMAT0000253	UBXN7	26043
hsa-miR-10a-5p	MIMAT0000253	GBAS	2631
hsa-miR-10a-5p	MIMAT0000253	PLA2G4A	5321
hsa-miR-10a-5p	MIMAT0000253	RALBP1	10928
hsa-miR-10a-5p	MIMAT0000253	MTRNR2L3	100462983
hsa-miR-10a-5p	MIMAT0000253	C2CD2	25966
hsa-miR-10a-5p	MIMAT0000253	FAM118A	55007
hsa-miR-10a-5p	MIMAT0000253	OAZ1	4946
hsa-miR-10a-5p	MIMAT0000253	TFPI	7035
hsa-miR-10a-5p	MIMAT0000253	NOP16	51491
hsa-miR-10a-5p	MIMAT0000253	SF3B4	10262
hsa-miR-10a-5p	MIMAT0000253	ARMCX3	51566
hsa-miR-10a-5p	MIMAT0000253	MSL3	10943
hsa-miR-10a-5p	MIMAT0000253	SON	6651
hsa-miR-10a-5p	MIMAT0000253	ACVR2A	92
hsa-miR-10a-5p	MIMAT0000253	GOSR2	9570
hsa-miR-10a-5p	MIMAT0000253	HOXD13	3239
hsa-miR-10a-5p	MIMAT0000253	SLC11A2	4891
hsa-miR-10a-5p	MIMAT0000253	SYMPK	8189
hsa-miR-10a-5p	MIMAT0000253	NDUFB5	4711
hsa-miR-10a-5p	MIMAT0000253	NCOR2	9612
hsa-miR-10a-5p	MIMAT0000253	TSPAN33	340348
hsa-miR-10a-5p	MIMAT0000253	ERLIN1	10613
hsa-miR-10a-5p	MIMAT0000253	MARS	4141
hsa-miR-10a-5p	MIMAT0000253	KLHDC8A	55220
hsa-miR-10a-5p	MIMAT0000253	NUB1	51667
hsa-miR-10a-5p	MIMAT0000253	HHIP	64399
hsa-miR-10a-5p	MIMAT0000253	FUT1	2523
hsa-miR-10a-5p	MIMAT0000253	TMEM101	84336
hsa-miR-10a-5p	MIMAT0000253	MCU	90550
hsa-miR-10a-5p	MIMAT0000253	RAPGEF2	9693
hsa-miR-10a-5p	MIMAT0000253	TAF15	8148
hsa-miR-10a-5p	MIMAT0000253	TMEM127	55654
hsa-miR-10a-5p	MIMAT0000253	LIMA1	51474
hsa-miR-10a-5p	MIMAT0000253	EHD4	30844
hsa-miR-10a-5p	MIMAT0000253	UGDH	7358
hsa-miR-10a-5p	MIMAT0000253	SHBG	6462
hsa-miR-10a-5p	MIMAT0000253	CDC6	990
hsa-miR-10a-5p	MIMAT0000253	CSNK2A1	1457
hsa-miR-10a-5p	MIMAT0000253	CMPK1	51727
hsa-miR-10a-5p	MIMAT0000253	ONECUT3	390874
hsa-miR-10a-5p	MIMAT0000253	AJUBA	84962
hsa-miR-10a-5p	MIMAT0000253	ATP1A2	477
hsa-miR-10a-5p	MIMAT0000253	UBN2	254048
hsa-miR-10a-5p	MIMAT0000253	TTC7A	57217
hsa-miR-10a-5p	MIMAT0000253	MAPKAPK5	8550
hsa-miR-10a-5p	MIMAT0000253	RBM12B	389677
hsa-miR-10a-5p	MIMAT0000253	MEAF6	64769
hsa-miR-10a-5p	MIMAT0000253	CHFR	55743
hsa-miR-10a-5p	MIMAT0000253	SLC24A4	123041
hsa-miR-10a-5p	MIMAT0000253	NCSTN	23385
hsa-miR-10a-5p	MIMAT0000253	ZNF223	7766
hsa-miR-10a-5p	MIMAT0000253	KANK1	23189
hsa-miR-10a-5p	MIMAT0000253	TRPM7	54822
hsa-miR-10a-5p	MIMAT0000253	SFT2D2	375035
hsa-miR-10a-5p	MIMAT0000253	MTR	4548
hsa-miR-10a-5p	MIMAT0000253	FRRS1	391059
hsa-miR-10a-5p	MIMAT0000253	GRK6	2870
hsa-miR-10a-5p	MIMAT0000253	THUMPD1	55623
hsa-miR-10a-5p	MIMAT0000253	CDK8	1024
hsa-miR-10a-5p	MIMAT0000253	ID4	3400
hsa-miR-10a-5p	MIMAT0000253	MOB3C	148932
hsa-miR-10a-5p	MIMAT0000253	CNKSR3	154043
hsa-miR-10a-5p	MIMAT0000253	HSPA4	3308
hsa-miR-10a-5p	MIMAT0000253	RLIM	51132
hsa-miR-10a-5p	MIMAT0000253	SYNPO	11346
hsa-miR-10a-5p	MIMAT0000253	PPP1R12A	4659
hsa-miR-10a-5p	MIMAT0000253	TMEM170A	124491
hsa-miR-10a-5p	MIMAT0000253	AQP12B	653437
hsa-miR-10a-5p	MIMAT0000253	HOXB3	3213
hsa-miR-10a-5p	MIMAT0000253	METTL7A	25840
hsa-miR-10a-5p	MIMAT0000253	MAPK8	5599
hsa-miR-10a-5p	MIMAT0000253	PLEKHB2	55041
hsa-miR-10a-5p	MIMAT0000253	ANO6	196527
hsa-miR-10a-5p	MIMAT0000253	COX7B	1349
hsa-miR-10a-5p	MIMAT0000253	USP9X	8239
hsa-miR-10a-5p	MIMAT0000253	THUMPD1	55623
hsa-miR-10a-5p	MIMAT0000253	PIAS3	10401
hsa-miR-10a-5p	MIMAT0000253	ZNF592	9640
hsa-miR-10a-5p	MIMAT0000253	CHAF1B	8208
hsa-miR-10a-5p	MIMAT0000253	GALNT1	2589
hsa-miR-10a-5p	MIMAT0000253	CRLF3	51379
hsa-miR-10a-5p	MIMAT0000253	ADPRHL2	54936
hsa-miR-10a-5p	MIMAT0000253	DLG4	1742
hsa-miR-10a-5p	MIMAT0000253	ATP1B4	23439
hsa-miR-10a-5p	MIMAT0000253	DNAJB1	3337
hsa-miR-10a-5p	MIMAT0000253	FAM208A	23272
hsa-miR-10a-5p	MIMAT0000253	FUT1	2523
hsa-miR-10a-5p	MIMAT0000253	FUS	2521
hsa-miR-10a-5p	MIMAT0000253	CEP128	145508
hsa-miR-10a-5p	MIMAT0000253	H3F3C	440093
hsa-miR-10a-5p	MIMAT0000253	MBD1	4152
hsa-miR-10a-5p	MIMAT0000253	CLN8	2055
hsa-miR-10a-5p	MIMAT0000253	MRC2	9902
hsa-miR-10a-5p	MIMAT0000253	SFRP1	6422
hsa-miR-10a-5p	MIMAT0000253	ZNF502	91392
hsa-miR-10a-5p	MIMAT0000253	SCD	6319
hsa-miR-10a-5p	MIMAT0000253	PDK3	5165
hsa-miR-10a-5p	MIMAT0000253	AGBL2	79841
hsa-miR-10a-5p	MIMAT0000253	ZNF460	10794
hsa-miR-10a-5p	MIMAT0000253	ZBTB10	65986
hsa-miR-10a-5p	MIMAT0000253	LRFN1	57622
hsa-miR-10a-5p	MIMAT0000253	NEK7	140609
hsa-miR-10a-5p	MIMAT0000253	ZNF318	24149
hsa-miR-10a-5p	MIMAT0000253	NR2C2	7182
hsa-miR-10a-5p	MIMAT0000253	BLOC1S5	63915
hsa-miR-10a-5p	MIMAT0000253	ASB1	51665
hsa-miR-10a-5p	MIMAT0000253	EIF1AD	84285
hsa-miR-10a-5p	MIMAT0000253	C3orf36	80111
hsa-miR-10a-5p	MIMAT0000253	SREBF1	6720
hsa-miR-10a-5p	MIMAT0000253	TPM4	7171
hsa-miR-10a-5p	MIMAT0000253	DPYSL2	1808
hsa-miR-10a-5p	MIMAT0000253	WDR74	54663
hsa-miR-10a-5p	MIMAT0000253	C11orf63	79864
hsa-miR-10a-5p	MIMAT0000253	C1GALT1	56913
hsa-miR-10a-5p	MIMAT0000253	PTEN	5728
hsa-miR-10a-5p	MIMAT0000253	LMBR1L	55716
hsa-miR-10a-5p	MIMAT0000253	TRAPPC12	51112
hsa-miR-10a-5p	MIMAT0000253	HOXA1	3198
hsa-miR-10a-5p	MIMAT0000253	H3F3B	3021
hsa-miR-10a-5p	MIMAT0000253	HSPA1B	3304
hsa-miR-10a-5p	MIMAT0000253	AHCY	191
hsa-miR-10a-5p	MIMAT0000253	TMEM106B	54664
hsa-miR-10a-5p	MIMAT0000253	PAFAH1B1	5048
hsa-miR-10a-5p	MIMAT0000253	GPR63	81491
hsa-miR-10a-5p	MIMAT0000253	GSS	2937
hsa-miR-10a-5p	MIMAT0000253	BCKDK	10295
hsa-miR-10a-5p	MIMAT0000253	NUDT4	11163
hsa-miR-10a-5p	MIMAT0000253	GOLGA8A	23015
hsa-miR-10a-5p	MIMAT0000253	USP9X	8239
hsa-miR-10a-5p	MIMAT0000253	TMEM101	84336
hsa-miR-10a-5p	MIMAT0000253	KIAA0100	9703
hsa-miR-10a-5p	MIMAT0000253	EIF4H	7458
hsa-miR-10a-5p	MIMAT0000253	ACAA1	30
hsa-miR-10a-5p	MIMAT0000253	FHL2	2274
hsa-miR-10a-5p	MIMAT0000253	CRK	1398
hsa-miR-10a-5p	MIMAT0000253	COL4A2	1284
hsa-miR-10a-5p	MIMAT0000253	RRP1B	23076
hsa-miR-10a-5p	MIMAT0000253	ALKBH4	54784
hsa-miR-10a-5p	MIMAT0000253	HIVEP3	59269
hsa-miR-10a-5p	MIMAT0000253	POC1A	25886
hsa-miR-10a-5p	MIMAT0000253	SUPT6H	6830
hsa-miR-10a-5p	MIMAT0000253	B3GNT5	84002
hsa-miR-10a-5p	MIMAT0000253	PWP1	11137
hsa-miR-10a-5p	MIMAT0000253	ABCB7	22
hsa-miR-10a-5p	MIMAT0000253	ZNF574	64763
hsa-miR-10a-5p	MIMAT0000253	PIK3CG	5294
hsa-miR-10a-5p	MIMAT0000253	HSP90AA1	3320
hsa-miR-10a-5p	MIMAT0000253	SYNJ1	8867
hsa-miR-10a-5p	MIMAT0000253	USF2	7392
hsa-miR-10a-5p	MIMAT0000253	SON	6651
hsa-miR-10a-5p	MIMAT0000253	INTS2	57508
hsa-miR-10a-5p	MIMAT0000253	ZFP30	22835
hsa-miR-10a-5p	MIMAT0000253	ID4	3400
hsa-miR-10a-5p	MIMAT0000253	BCL2L13	23786
hsa-miR-10a-5p	MIMAT0000253	RAB15	376267
hsa-miR-10a-5p	MIMAT0000253	ETS1	2113
hsa-miR-10a-5p	MIMAT0000253	MRPS14	63931
hsa-miR-10a-5p	MIMAT0000253	CPED1	79974
hsa-miR-10a-5p	MIMAT0000253	URGCP	55665
hsa-miR-10a-5p	MIMAT0000253	YES1	7525
hsa-miR-10a-5p	MIMAT0000253	DVL1	1855
hsa-miR-10a-5p	MIMAT0000253	MED1	5469
hsa-miR-10a-5p	MIMAT0000253	IPCEF1	26034
hsa-miR-10a-5p	MIMAT0000253	MTRNR2L7	100288485
hsa-miR-10a-5p	MIMAT0000253	XRN1	54464
hsa-miR-10a-5p	MIMAT0000253	NUP205	23165
hsa-miR-10a-5p	MIMAT0000253	UHRF1	29128
hsa-miR-10a-5p	MIMAT0000253	LILRA2	11027
hsa-miR-10a-5p	MIMAT0000253	RAB18	22931
hsa-miR-10a-5p	MIMAT0000253	TMED5	50999
hsa-miR-10a-5p	MIMAT0000253	ACTG1	71
hsa-miR-10a-5p	MIMAT0000253	RPRD1A	55197
hsa-miR-10a-5p	MIMAT0000253	CHRNA5	1138
hsa-miR-10a-5p	MIMAT0000253	ACOT13	55856
hsa-miR-10a-5p	MIMAT0000253	SPECC1	92521
hsa-miR-10a-5p	MIMAT0000253	NOB1	28987
hsa-miR-10a-5p	MIMAT0000253	NR2C2	7182
hsa-miR-10a-5p	MIMAT0000253	MYEF2	50804
hsa-miR-10a-5p	MIMAT0000253	AMPD1	270
hsa-miR-10a-5p	MIMAT0000253	H3F3C	440093
hsa-miR-10a-5p	MIMAT0000253	CREB5	9586
hsa-miR-10a-5p	MIMAT0000253	MTRNR2L10	100463488
hsa-miR-10a-5p	MIMAT0000253	GTF3C2	2976
hsa-miR-10a-5p	MIMAT0000253	LIX1L	128077
hsa-miR-10a-5p	MIMAT0000253	HSPA8	3312
hsa-miR-10a-5p	MIMAT0000253	NR2C2	7182
hsa-miR-10a-5p	MIMAT0000253	DUSP3	1845
hsa-miR-10a-5p	MIMAT0000253	NOMO1	23420
hsa-miR-10a-5p	MIMAT0000253	PTPRG	5793
hsa-miR-10a-5p	MIMAT0000253	MTX3	345778
hsa-miR-10a-5p	MIMAT0000253	SCAP	22937
hsa-miR-10a-5p	MIMAT0000253	IRGQ	126298
hsa-miR-10a-5p	MIMAT0000253	E2F7	144455
hsa-miR-10a-5p	MIMAT0000253	POLR3A	11128
hsa-miR-10a-5p	MIMAT0000253	SORD	6652
hsa-miR-10a-5p	MIMAT0000253	GSR	2936
hsa-miR-10a-5p	MIMAT0000253	CUL3	8452
hsa-miR-10a-5p	MIMAT0000253	PPP1R15B	84919
hsa-miR-10a-5p	MIMAT0000253	CHL1	10752
hsa-miR-10a-5p	MIMAT0000253	PLSCR1	5359
hsa-miR-10a-5p	MIMAT0000253	NAP1L1	4673
hsa-miR-10a-5p	MIMAT0000253	RPS9	6203
hsa-miR-10a-5p	MIMAT0000253	EXOSC2	23404
hsa-miR-10a-5p	MIMAT0000253	CRY2	1408
hsa-miR-10a-5p	MIMAT0000253	EXTL3	2137
hsa-miR-10a-5p	MIMAT0000253	AP5S1	55317
hsa-miR-10a-5p	MIMAT0000253	MTRNR2L7	100288485
hsa-miR-10a-5p	MIMAT0000253	PANK2	80025
hsa-miR-10a-5p	MIMAT0000253	SLC2A3	6515
hsa-miR-10a-5p	MIMAT0000253	H3F3B	3021
hsa-miR-10a-5p	MIMAT0000253	BIRC5	332
hsa-miR-10a-5p	MIMAT0000253	HMGN2	3151
hsa-miR-10a-5p	MIMAT0000253	NOP2	4839
hsa-miR-10a-5p	MIMAT0000253	GK5	256356
hsa-miR-10a-5p	MIMAT0000253	SLC41A3	54946
hsa-miR-10a-5p	MIMAT0000253	FHL2	2274
hsa-miR-10a-5p	MIMAT0000253	PANX1	24145
hsa-miR-10a-5p	MIMAT0000253	MIS12	79003
hsa-miR-10a-5p	MIMAT0000253	ERMN	57471
hsa-miR-10a-5p	MIMAT0000253	TCF15	6939
hsa-miR-10a-5p	MIMAT0000253	KCTD11	147040
hsa-miR-10a-5p	MIMAT0000253	TRA2B	6434
hsa-miR-10a-5p	MIMAT0000253	ARHGAP18	93663
hsa-miR-10a-5p	MIMAT0000253	LCA5	167691
hsa-miR-10a-5p	MIMAT0000253	ATG3	64422
hsa-miR-10a-5p	MIMAT0000253	PPM1G	5496
hsa-miR-10a-5p	MIMAT0000253	TTYH3	80727
hsa-miR-10a-5p	MIMAT0000253	MTF2	22823
hsa-miR-10a-5p	MIMAT0000253	H3F3C	440093
hsa-miR-10a-5p	MIMAT0000253	EPHA4	2043
hsa-miR-10a-5p	MIMAT0000253	EEF2	1938
hsa-miR-10a-5p	MIMAT0000253	CTNND1	1500
hsa-miR-10a-5p	MIMAT0000253	DDX42	11325
hsa-miR-10a-5p	MIMAT0000253	CENPL	91687
hsa-miR-10a-5p	MIMAT0000253	SAPCD2	89958
hsa-miR-10a-5p	MIMAT0000253	POLR2A	5430
hsa-miR-10a-5p	MIMAT0000253	RNF213	57674
hsa-miR-10a-5p	MIMAT0000253	MTRNR2L3	100462983
hsa-miR-10a-5p	MIMAT0000253	EMB	133418
hsa-miR-10a-5p	MIMAT0000253	RPL15	6138
hsa-miR-10a-5p	MIMAT0000253	GPCPD1	56261
hsa-miR-10a-5p	MIMAT0000253	OMA1	115209
hsa-miR-10a-5p	MIMAT0000253	CDK19	23097
hsa-miR-10a-5p	MIMAT0000253	RPS29	6235
hsa-miR-10a-5p	MIMAT0000253	ANP32E	81611
hsa-miR-10a-5p	MIMAT0000253	KXD1	79036
hsa-miR-10a-5p	MIMAT0000253	DVL3	1857
hsa-miR-10a-5p	MIMAT0000253	WEE1	7465
hsa-miR-10a-5p	MIMAT0000253	GLOD4	51031
hsa-miR-10a-5p	MIMAT0000253	LYPD6	130574
hsa-miR-10a-5p	MIMAT0000253	API5	8539
hsa-miR-10a-5p	MIMAT0000253	RIOK3	8780
hsa-miR-10a-5p	MIMAT0000253	SNX4	8723
hsa-miR-10a-5p	MIMAT0000253	SLC25A43	203427
hsa-miR-10a-5p	MIMAT0000253	ELOVL2	54898
hsa-miR-10a-5p	MIMAT0000253	COPA	1314
hsa-miR-10a-5p	MIMAT0000253	SF3B3	23450
hsa-miR-10a-5p	MIMAT0000253	TMEM109	79073
hsa-miR-10a-5p	MIMAT0000253	ORAI2	80228
hsa-miR-10a-5p	MIMAT0000253	H3F3B	3021
hsa-miR-10a-5p	MIMAT0000253	MKNK2	2872
hsa-miR-10a-5p	MIMAT0000253	SFPQ	6421
hsa-miR-10a-5p	MIMAT0000253	XPO7	23039
hsa-miR-10a-5p	MIMAT0000253	FZD2	2535
hsa-miR-10a-5p	MIMAT0000253	HOXA1	3198
hsa-miR-10a-5p	MIMAT0000253	FBXO31	79791
hsa-miR-10a-5p	MIMAT0000253	RIOK2	55781
hsa-miR-10a-5p	MIMAT0000253	PSMB1	5689
hsa-miR-10a-5p	MIMAT0000253	MTRNR2L10	100463488
hsa-miR-10a-5p	MIMAT0000253	HK1	3098
hsa-miR-10a-5p	MIMAT0000253	TIMM50	92609
hsa-miR-10a-5p	MIMAT0000253	AGER	177
hsa-miR-10a-5p	MIMAT0000253	ANKRD33B	651746
hsa-miR-10a-5p	MIMAT0000253	IER3IP1	51124
hsa-miR-10a-5p	MIMAT0000253	LRP3	4037
hsa-miR-10a-5p	MIMAT0000253	LAMC1	3915
hsa-miR-10a-5p	MIMAT0000253	AHSA2	130872
hsa-miR-10a-5p	MIMAT0000253	RELN	5649
hsa-miR-10a-5p	MIMAT0000253	ORC1	4998
hsa-miR-10a-5p	MIMAT0000253	TLE3	7090
hsa-miR-10a-5p	MIMAT0000253	USP11	8237
hsa-miR-10a-5p	MIMAT0000253	SLC25A5	292
hsa-miR-10a-5p	MIMAT0000253	CCS	9973
hsa-miR-10a-5p	MIMAT0000253	C5	727
hsa-miR-10a-5p	MIMAT0000253	TMEM101	84336
hsa-miR-10a-5p	MIMAT0000253	ORC1	4998
hsa-miR-10a-5p	MIMAT0000253	TFAP2C	7022
hsa-miR-10a-5p	MIMAT0000253	CD59	966
hsa-miR-10a-5p	MIMAT0000253	PRPF8	10594
hsa-miR-10a-5p	MIMAT0000253	MAVS	57506
hsa-miR-10a-5p	MIMAT0000253	NUP37	79023
hsa-miR-10a-5p	MIMAT0000253	H3F3C	440093
hsa-miR-10a-5p	MIMAT0000253	VDAC1	7416
hsa-miR-10a-5p	MIMAT0000253	IQCB1	9657
hsa-miR-10a-5p	MIMAT0000253	PYGL	5836
hsa-miR-10a-5p	MIMAT0000253	PHAX	51808
hsa-miR-10a-5p	MIMAT0000253	KCTD11	147040
hsa-miR-10a-5p	MIMAT0000253	KIAA1143	57456
hsa-miR-10a-5p	MIMAT0000253	C12orf76	400073
hsa-miR-10a-5p	MIMAT0000253	BCR	613
hsa-miR-10a-5p	MIMAT0000253	RORA	6095
hsa-miR-10a-5p	MIMAT0000253	UBE2Z	65264
hsa-miR-10a-5p	MIMAT0000253	C17orf105	284067
hsa-miR-10a-5p	MIMAT0000253	CNTLN	54875
hsa-miR-10a-5p	MIMAT0000253	PLA2G2C	391013
hsa-miR-10a-5p	MIMAT0000253	RBM17	84991
hsa-miR-10a-5p	MIMAT0000253	UBE2D2	7322
hsa-miR-10a-5p	MIMAT0000253	GNAL	2774
hsa-miR-10a-5p	MIMAT0000253	SMCHD1	23347
hsa-miR-10a-5p	MIMAT0000253	BCL2L11	10018
hsa-miR-10a-5p	MIMAT0000253	PDPK1	5170
hsa-miR-10a-5p	MIMAT0000253	UBE3C	9690
hsa-miR-10a-5p	MIMAT0000253	EPB41L2	2037
hsa-miR-10a-5p	MIMAT0000253	HLA-E	3133
hsa-miR-10a-5p	MIMAT0000253	GLB1L3	112937
hsa-miR-10a-5p	MIMAT0000253	CMPK1	51727
hsa-miR-10a-5p	MIMAT0000253	FUT1	2523
hsa-miR-10a-5p	MIMAT0000253	TRIM2	23321
hsa-miR-10a-5p	MIMAT0000253	TENM3	55714
hsa-miR-10a-5p	MIMAT0000253	PRDX2	7001
hsa-miR-10a-5p	MIMAT0000253	FAHD1	81889
hsa-miR-10a-5p	MIMAT0000253	GPR98	84059
hsa-miR-10a-5p	MIMAT0000253	ACTG1	71
hsa-miR-10a-5p	MIMAT0000253	ADCY9	115
hsa-miR-10a-5p	MIMAT0000253	EIF1	10209
hsa-miR-10a-5p	MIMAT0000253	TGFB3	7043
hsa-miR-10a-5p	MIMAT0000253	WDR77	79084
hsa-miR-10a-5p	MIMAT0000253	CSNK2A1	1457
hsa-miR-10a-5p	MIMAT0000253	ELOVL7	79993
hsa-miR-10a-5p	MIMAT0000253	CCDC151	115948
hsa-miR-10a-5p	MIMAT0000253	PABPC1	26986
hsa-miR-10a-5p	MIMAT0000253	ZNF223	7766
hsa-miR-10a-5p	MIMAT0000253	STT3A	3703
hsa-miR-10a-5p	MIMAT0000253	H6PD	9563
hsa-miR-10a-5p	MIMAT0000253	C21orf59	56683
hsa-miR-10a-5p	MIMAT0000253	SON	6651
hsa-miR-10a-5p	MIMAT0000253	NR1D2	9975
hsa-miR-10a-5p	MIMAT0000253	GEMIN5	25929
hsa-miR-10a-5p	MIMAT0000253	KIAA1147	57189
hsa-miR-10a-5p	MIMAT0000253	PTPRT	11122
hsa-miR-10a-5p	MIMAT0000253	ARSK	153642
hsa-miR-10a-5p	MIMAT0000253	CMPK1	51727
hsa-miR-10a-5p	MIMAT0000253	NT5DC3	51559
hsa-miR-10a-5p	MIMAT0000253	ARFGEF1	10565
hsa-miR-10a-5p	MIMAT0000253	PHF20	51230
hsa-miR-10a-5p	MIMAT0000253	PAPD5	64282
hsa-miR-10a-5p	MIMAT0000253	RBM12B	389677
hsa-miR-10a-5p	MIMAT0000253	PAICS	10606
hsa-miR-10a-5p	MIMAT0000253	HOXB3	3213
hsa-miR-10a-5p	MIMAT0000253	TUBA1A	7846
hsa-miR-10a-5p	MIMAT0000253	HNRNPF	3185
hsa-miR-10a-5p	MIMAT0000253	ZNF445	353274
hsa-miR-10a-5p	MIMAT0000253	RUNDC3B	154661
hsa-miR-10a-5p	MIMAT0000253	CARD8	22900
hsa-miR-10a-5p	MIMAT0000253	RBM12B	389677
hsa-miR-10a-5p	MIMAT0000253	OCRL	4952
hsa-miR-10a-5p	MIMAT0000253	KCTD11	147040
hsa-miR-10a-5p	MIMAT0000253	ARHGAP19	84986
hsa-miR-10a-5p	MIMAT0000253	APOC3	345
hsa-miR-10a-5p	MIMAT0000253	IGSF1	3547
hsa-miR-10a-5p	MIMAT0000253	CSGALNACT1	55790
hsa-miR-10a-5p	MIMAT0000253	FAT2	2196
hsa-miR-10a-5p	MIMAT0000253	NPTX1	4884
hsa-miR-10a-5p	MIMAT0000253	CRLF3	51379
hsa-miR-10a-5p	MIMAT0000253	HOXA3	3200
hsa-miR-10a-5p	MIMAT0000253	XPNPEP3	63929
hsa-miR-10a-5p	MIMAT0000253	2016-09-09	10801
hsa-miR-10a-5p	MIMAT0000253	CNOT6	57472
hsa-miR-10a-5p	MIMAT0000253	BAMBI	25805
hsa-miR-10a-5p	MIMAT0000253	GORASP2	26003
hsa-miR-10a-5p	MIMAT0000253	NACC2	138151
hsa-miR-10a-5p	MIMAT0000253	ZC3H18	124245
hsa-miR-10a-5p	MIMAT0000253	CSRNP3	80034
hsa-miR-10a-5p	MIMAT0000253	NDUFB6	4712
hsa-miR-10a-5p	MIMAT0000253	SPARC	6678
hsa-miR-10a-5p	MIMAT0000253	UBTF	7343
hsa-miR-10a-5p	MIMAT0000253	RNF2	6045
hsa-miR-10a-5p	MIMAT0000253	RNF123	63891
hsa-miR-10a-5p	MIMAT0000253	TFAP2C	7022
hsa-miR-10a-5p	MIMAT0000253	WDR13	64743
hsa-miR-10a-5p	MIMAT0000253	MAP3K7	6885
hsa-miR-10a-5p	MIMAT0000253	LSS	4047
hsa-miR-10a-5p	MIMAT0000253	AMPD2	271
hsa-miR-10a-5p	MIMAT0000253	LOH12CR1	118426
hsa-miR-10a-5p	MIMAT0000253	KIF21A	55605
hsa-miR-10a-5p	MIMAT0000253	FEM1B	10116
hsa-miR-10a-5p	MIMAT0000253	MCTS1	28985
hsa-miR-10a-5p	MIMAT0000253	RAP2A	5911
hsa-miR-10a-5p	MIMAT0000253	ABCG2	9429
hsa-miR-10a-5p	MIMAT0000253	KCTD11	147040
hsa-miR-10a-5p	MIMAT0000253	PHB2	11331
hsa-miR-10a-5p	MIMAT0000253	ZNF394	84124
hsa-miR-10a-5p	MIMAT0000253	LEMD3	23592
hsa-miR-10a-5p	MIMAT0000253	DGAT1	8694
hsa-miR-10a-5p	MIMAT0000253	TPI1	7167
hsa-miR-10a-5p	MIMAT0000253	PRRC2C	23215
hsa-miR-10a-5p	MIMAT0000253	TPM4	7171
hsa-miR-10a-5p	MIMAT0000253	NT5DC1	221294
hsa-miR-10a-5p	MIMAT0000253	PPFIBP1	8496
hsa-miR-10a-5p	MIMAT0000253	COL6A2	1292
hsa-miR-10a-5p	MIMAT0000253	S1PR2	9294
hsa-miR-10a-5p	MIMAT0000253	SNX4	8723
hsa-miR-10a-5p	MIMAT0000253	DDX54	79039
hsa-miR-10a-5p	MIMAT0000253	TMEM179B	374395
hsa-miR-10a-5p	MIMAT0000253	CYP8B1	1582
hsa-miR-10a-5p	MIMAT0000253	H3F3C	440093
hsa-miR-10a-5p	MIMAT0000253	ARPC5	10092
hsa-miR-10a-5p	MIMAT0000253	SLC26A2	1836
hsa-miR-10a-5p	MIMAT0000253	NTMT1	28989
hsa-miR-10a-5p	MIMAT0000253	C6orf89	221477
hsa-miR-10a-5p	MIMAT0000253	ZNF629	23361
hsa-miR-10a-5p	MIMAT0000253	TRIM2	23321
hsa-miR-10a-5p	MIMAT0000253	ZNF280B	140883
hsa-miR-10a-5p	MIMAT0000253	BTRC	8945
hsa-miR-10a-5p	MIMAT0000253	FASN	2194
hsa-miR-10a-5p	MIMAT0000253	CAB39L	81617
hsa-miR-10a-5p	MIMAT0000253	KIAA1551	55196
hsa-miR-10a-5p	MIMAT0000253	RABL6	55684
hsa-miR-10a-5p	MIMAT0000253	ZNF708	7562
hsa-miR-10a-5p	MIMAT0000253	ZFAND5	7763
hsa-miR-10a-5p	MIMAT0000253	SLC25A13	10165
hsa-miR-10a-5p	MIMAT0000253	KCTD11	147040
hsa-miR-10a-5p	MIMAT0000253	ALDH1A2	8854
hsa-miR-10a-5p	MIMAT0000253	XIAP	331
hsa-miR-10a-5p	MIMAT0000253	E2F1	1869
hsa-miR-10a-5p	MIMAT0000253	OPA3	80207
hsa-miR-10a-5p	MIMAT0000253	BTAF1	9044
hsa-miR-10a-5p	MIMAT0000253	PABPC3	5042
hsa-miR-10a-5p	MIMAT0000253	ID4	3400
hsa-miR-10a-5p	MIMAT0000253	YOD1	55432
hsa-miR-10a-5p	MIMAT0000253	AXL	558
hsa-miR-10a-5p	MIMAT0000253	MLNR	2862
hsa-miR-10a-5p	MIMAT0000253	MAPKAPK5	8550
hsa-miR-10a-5p	MIMAT0000253	SERBP1	26135
hsa-miR-10a-5p	MIMAT0000253	CARHSP1	23589
hsa-miR-10a-5p	MIMAT0000253	ARF3	377
hsa-miR-10a-5p	MIMAT0000253	COL4A3	1285
hsa-miR-10a-5p	MIMAT0000253	H3F3B	3021
hsa-miR-10a-5p	MIMAT0000253	PUM2	23369
hsa-miR-10a-5p	MIMAT0000253	MED12	9968
hsa-miR-10a-5p	MIMAT0000253	KLHL23	151230
hsa-miR-10a-5p	MIMAT0000253	CHDH	55349
hsa-miR-10a-5p	MIMAT0000253	AMMECR1L	83607
hsa-miR-10a-5p	MIMAT0000253	HOXB3	3213
hsa-miR-10a-5p	MIMAT0000253	RPS15A	6210
hsa-miR-10a-5p	MIMAT0000253	SRSF1	6426
hsa-miR-10a-5p	MIMAT0000253	PSMD13	5719
hsa-miR-10a-5p	MIMAT0000253	ATP5F1	515
hsa-miR-10a-5p	MIMAT0000253	POU2F2	5452
hsa-miR-10a-5p	MIMAT0000253	PLA2G4F	255189
hsa-miR-10a-5p	MIMAT0000253	ACAD8	27034
hsa-miR-10a-5p	MIMAT0000253	CNST	163882
hsa-miR-10a-5p	MIMAT0000253	EPHA4	2043
hsa-miR-10a-5p	MIMAT0000253	IGSF9B	22997
hsa-miR-10a-5p	MIMAT0000253	KCTD11	147040
hsa-miR-10a-5p	MIMAT0000253	SLC3A2	6520
hsa-miR-10a-5p	MIMAT0000253	USP6NL	9712
hsa-miR-10a-5p	MIMAT0000253	KIF3B	9371
hsa-miR-10a-5p	MIMAT0000253	CADM1	23705
hsa-miR-10a-5p	MIMAT0000253	MSANTD1	345222
hsa-miR-10a-5p	MIMAT0000253	NF2	4771
hsa-miR-10a-5p	MIMAT0000253	MTRNR2L7	100288485
hsa-miR-10a-5p	MIMAT0000253	APRT	353
hsa-miR-10a-5p	MIMAT0000253	CRIPT	9419
hsa-miR-10a-5p	MIMAT0000253	RTKN2	219790
hsa-miR-10a-5p	MIMAT0000253	EBNA1BP2	10969
hsa-miR-10a-5p	MIMAT0000253	LHFPL4	375323
hsa-miR-10a-5p	MIMAT0000253	FAM168A	23201
hsa-miR-10a-5p	MIMAT0000253	MCPH1	79648
hsa-miR-10a-5p	MIMAT0000253	PFAS	5198
hsa-miR-10a-5p	MIMAT0000253	ANKRD33B	651746
hsa-miR-10a-5p	MIMAT0000253	GATAD2A	54815
hsa-miR-10a-5p	MIMAT0000253	FAM219B	57184
hsa-miR-10a-5p	MIMAT0000253	FGFR1	2260
hsa-miR-10a-5p	MIMAT0000253	CHMP1B	57132
hsa-miR-10a-5p	MIMAT0000253	KLHL6	89857
hsa-miR-10a-5p	MIMAT0000253	RORA	6095
hsa-miR-10a-5p	MIMAT0000253	TRA2B	6434
hsa-miR-10a-5p	MIMAT0000253	ZNF618	114991
hsa-miR-10a-5p	MIMAT0000253	PARL	55486

## Sheet: miR-mRNA correlation coefficien
Gene	Correlation Coefficient (Pearson)	p-value
CD59	-0.615061	0.014673
TRPM7	-0.591026	0.020328
C6orf89	-0.515115	0.049409
ASB1	-0.510109	0.05205
MRPS14	-0.510023	0.052097
TMEM109	-0.495513	0.060344
PPP1R15B	-0.485251	0.066724
EHD4	-0.458441	0.085673
WDR74	-0.45483	0.088489
RPRD1A	-0.448998	0.093175
SNX4	-0.448875	0.093275
NUB1	-0.437912	0.102557
TRA2B	-0.436117	0.104136
HSPA8	-0.428597	0.110936
NOP16	-0.425582	0.113747
COX7B	-0.414348	0.124653
SFPQ	-0.39829	0.141453
ERLIN1	-0.397303	0.142533
SFT2D2	-0.392328	0.148062
FUS	-0.388056	0.152922
EIF1AD	-0.379106	0.163447
GORASP2	-0.377227	0.165716
SERBP1	-0.376413	0.166706
BCR	-0.374656	0.168855
EXOSC2	-0.365553	0.180281
MDM4	-0.363075	0.183476
TMED5	-0.347139	0.204905
RBM17	-0.342151	0.211926
ORAI2	-0.341246	0.213217
VDAC1	-0.329507	0.230403
NDUFB6	-0.328876	0.231352
AMMECR1L	-0.321827	0.242102
THUMPD1	-0.312521	0.256761
API5	-0.306609	0.266348
RPS29	-0.302647	0.272892
NUP205	-0.30044	0.276578
TIMM50	-0.295404	0.285102
SRSF1	-0.289065	0.296051
NCSTN	-0.282724	0.307246
CEP128	-0.277548	0.316565
SYMPK	-0.275578	0.320154
C1GALT1	-0.271469	0.327714
POLR2H	-0.267692	0.334753
SF3B3	-0.26	0.349349
MIS12	-0.255963	0.357149
NTMT1	-0.250282	0.368288
ZNF592	-0.24036	0.38819
PRRC2C	-0.236352	0.396389
HSPA1B	-0.23076	0.407981
LEMD3	-0.230222	0.409106
PARL	-0.229749	0.410097
MTRNR2L10	-0.224995	0.420116
BLOC1S5	-0.224852	0.420418
SLC41A3	-0.224728	0.420681
SCAP	-0.224682	0.42078
STT3A	-0.219679	0.431466
CARHSP1	-0.218804	0.433351
HSP90AA1	-0.21737	0.436446
SCD	-0.214334	0.443036
PWP1	-0.21161	0.44899
UBE2D2	-0.208135	0.456646
HNRNPF	-0.207239	0.458629
SAPCD2	-0.2042	0.465391
ZNF394	-0.203076	0.467903
PSMD13	-0.199529	0.475877
NOP2	-0.194548	0.487183
E2F1	-0.188064	0.502087
WEE1	-0.181582	0.517196
GBAS	-0.180008	0.520897
RPS15A	-0.176673	0.528777
IQCB1	-0.175143	0.532409
RIOK2	-0.174429	0.534108
PSMB1	-0.173364	0.536646
MSL3	-0.16977	0.545251
KIAA0100	-0.164595	0.557746
FAM219B	-0.163816	0.559639
YY1	-0.162122	0.563762
BIRC5	-0.159498	0.570173
RPS9	-0.158937	0.571546
PABPC1	-0.155773	0.579325
ANP32E	-0.15355	0.584817
NOMO1	-0.148837	0.596528
PFAS	-0.147071	0.600942
MTF2	-0.145712	0.604345
GEMIN5	-0.133001	0.636547
DNAJB1	-0.129441	0.645679
UBTF	-0.12445	0.65856
PRPF8	-0.123134	0.661972
TTC7A	-0.122046	0.664797
MTRNR2L3	-0.121159	0.667103
ESPL1	-0.120692	0.668318
MKNK2	-0.115901	0.680829
COPA	-0.113223	0.687857
EBNA1BP2	-0.111227	0.693112
MAPKAPK5	-0.108703	0.699772
ABCB7	-0.104133	0.711885
RPL15	-0.102585	0.716003
KIAA1143	-0.101905	0.717817
ZNF318	-0.100491	0.721587
MEAF6	-0.096217	0.73302
INTS2	-0.0953493	0.735348
RLIM	-0.0890113	0.752414
POC1A	-0.0853359	0.76236
SREBF1	-0.0767913	0.785614
RAB18	-0.0754021	0.789411
WDR77	-0.0743371	0.792325
SLC3A2	-0.072613	0.797048
HMGN2	-0.0713677	0.800463
BCL2L11	-0.0706012	0.802567
RBM12B	-0.0681836	0.809211
GTF3C2	-0.0656552	0.816172
CUL3	-0.0639514	0.82087
DVL1	-0.0590203	0.834499
GOSR2	-0.0589183	0.834781
NAP1L1	-0.058903	0.834824
BTAF1	-0.057344	0.839142
ATP5F1	-0.0546895	0.846505
CSNK2A1	-0.0533847	0.850129
DPYSL2	-0.052579	0.852367
PPP1R12A	-0.0486979	0.863167
CMPK1	-0.0472202	0.867284
MDM2	-0.0422114	0.881265
KLHL6	-0.0393241	0.889338
XPO7	-0.0366033	0.896956
MCTS1	-0.030795	0.913245
OAZ1	-0.0306301	0.913708
CNOT6	-0.0272924	0.923084
POLR3A	-0.025115	0.929206
ORC1	-0.0222601	0.937237
H3F3B	-0.020851	0.941204
SLC25A5	-0.019699	0.944448
ACOT13	-0.0159658	0.954965
SF3B4	-0.0154242	0.956491
CDC6	-0.0152595	0.956955
NUP37	-0.0118957	0.966438
EIF1	-0.0106628	0.969915
NUDT4	-0.0102935	0.970957
XPNPEP3	-0.00912587	0.97425
PHB2	-0.00273359	0.992286
CNST	-0.00106572	0.996992
XIAP	-0.000506721	0.99857
RRP1B	0.00081488	0.9977
PPM1G	0.00128577	0.996371
MTR	0.00430669	0.987847
AMPD2	0.0107886	0.96956
NCOR2	0.0122326	0.965488
CHAF1B	0.01628	0.954079
FASN	0.0235348	0.933651
ADPRHL2	0.0315394	0.911156
MED1	0.0325678	0.90827
ETS1	0.0343215	0.903351
XRN1	0.0489046	0.862591
RABL6	0.0509228	0.856973
PHAX	0.0518804	0.85431
GSS	0.0539914	0.848444
KIF3B	0.0542206	0.847807
KIAA1551	0.0547612	0.846306
C21orf59	0.0552141	0.845049
ARPC5	0.0562109	0.842284
SLC25A13	0.0580604	0.837157
TMEM170A	0.0667654	0.813114
RALBP1	0.0693815	0.805917
PAICS	0.0727673	0.796625
MARS	0.0737612	0.793902
TLE3	0.0740562	0.793094
ZNF445	0.0753482	0.789558
UBN2	0.077076	0.784836
NOB1	0.0869549	0.757974
PANK2	0.0905423	0.748281
DDX54	0.0906842	0.747898
TPI1	0.090803	0.747578
PAFAH1B1	0.0921344	0.743991
ACAA1	0.0930328	0.741573
CDK19	0.0942551	0.738286
SMCHD1	0.0980424	0.72813
UBXN7	0.101227	0.719624
EIF4H	0.102636	0.715869
SON	0.105645	0.70787
EXTL3	0.107187	0.703783
APRT	0.108461	0.700412
PUM2	0.108643	0.699931
FEM1B	0.109902	0.696605
PHF20	0.1169	0.678213
RNF213	0.119997	0.670129
HSPA4	0.120519	0.668767
EMB	0.130915	0.641891
USP9X	0.140338	0.617882
SUPT6H	0.142272	0.612997
GATAD2A	0.142391	0.612697
PIAS3	0.144348	0.60777
PAPD5	0.146778	0.601676
USF2	0.148395	0.597633
TUBA1A	0.154923	0.581423
GRK6	0.156051	0.578639
AHSA2	0.158123	0.573544
RNF123	0.163969	0.559267
GSR	0.16738	0.551007
GLOD4	0.172139	0.539571
ARF3	0.185453	0.508148
ZC3H18	0.18758	0.503208
MAPK8	0.196072	0.483709
OPA3	0.197344	0.480821
AHCY	0.205982	0.46142
FAM168A	0.20763	0.457763
TPM4	0.214737	0.442158
MCPH1	0.219206	0.432485
TMEM127	0.220283	0.430168
KXD1	0.225243	0.419589
CCNG1	0.227846	0.414092
USP6NL	0.228692	0.412314
ARHGAP19	0.229411	0.410805
ACTG1	0.23761	0.393808
FBXO31	0.240543	0.387819
ZNF574	0.24936	0.370113
MAVS	0.277275	0.317062
FAM208A	0.279259	0.313466
ZFAND5	0.282707	0.307276
PDPK1	0.284098	0.304799
RAP2A	0.286354	0.300808
UBE3C	0.291113	0.292486
POLR2A	0.297481	0.281568
EEF2	0.300258	0.276883
CARD8	0.302052	0.273882
MED12	0.307267	0.26527
DVL3	0.315808	0.251523
CHMP1B	0.321821	0.242112
SNTB2	0.323772	0.239105
TMEM106B	0.327631	0.233228
NDUFB5	0.330543	0.228854
PLEKHB2	0.336821	0.219597
TRAPPC12	0.343346	0.21023
POU2F2	0.343579	0.209901
PTEN	0.353857	0.195685
CRLF3	0.354825	0.194379
MAP3K7	0.356964	0.191513
H6PD	0.364372	0.181799
PIK3CG	0.36699	0.178444
ATG3	0.375797	0.167457
ARFGEF1	0.383676	0.158015
CRY2	0.402802	0.136587
WDR13	0.423359	0.115851
RIOK3	0.437619	0.102814
MBD1	0.446106	0.095561
USP11	0.479401	0.070572
BCL2L13	0.483155	0.068085
METTL7A	0.491936	0.062515
CRK	0.51699	0.048445
GPCPD1	0.551441	0.033098
DDX42	0.552898	0.032542
UBE2Z	0.619661	0.013746
BCKDK	0.623853	0.012941

## Sheet: High miR-10a
Correlation test on eBL samples with Log2miR-10a expression > 10 (Upper half)
Gene	Correlation Coefficient (Pearson)	p-value
BTAF1	-0.816551	0.013389
BCL2L11	-0.808142	0.015212
C6orf89	-0.777267	0.023215
GRK6	-0.774376	0.024074
TLE3	-0.734857	0.037824
SLC41A3	-0.727072	0.04099
AMMECR1L	-0.714945	0.046232
CNST	-0.712127	0.047505
AHSA2	-0.706558	0.050083
MDM4	-0.689528	0.058478
TRPM7	-0.685058	0.060811
RPRD1A	-0.637386	0.089133
GOSR2	-0.619445	0.10145
UBXN7	-0.602358	0.114037
UBTF	-0.577572	0.13379
FAM168A	-0.569829	0.140324
TMEM109	-0.565975	0.143641
C1GALT1	-0.561986	0.147119
SCAP	-0.560432	0.148486
ASB1	-0.555982	0.152441
NCOR2	-0.539426	0.167652
ERLIN1	-0.530613	0.17607
KIAA0100	-0.522409	0.184107
DVL1	-0.521749	0.184761
SCD	-0.521575	0.184934
USP6NL	-0.512496	0.194072
H6PD	-0.510073	0.196551
WDR13	-0.506721	0.200006
MTR	-0.490329	0.217362
RNF123	-0.481468	0.227058
EEF2	-0.47718	0.231828
UBN2	-0.475002	0.23427
SREBF1	-0.470579	0.23927
RPS15A	-0.467086	0.243256
CDK19	-0.459422	0.252121
POLR3A	-0.457899	0.253901
FBXO31	-0.449143	0.264259
FAM219B	-0.443019	0.271627
ZNF592	-0.419783	0.300485
MKNK2	-0.410019	0.313032
ABCB7	-0.409649	0.313512
RIOK2	-0.408684	0.314767
NOB1	-0.406891	0.317103
LEMD3	-0.404039	0.320837
GORASP2	-0.399548	0.326759
BCR	-0.391817	0.33707
TMED5	-0.390285	0.339131
EMB	-0.371131	0.365387
PPP1R15B	-0.352168	0.39225
MBD1	-0.340526	0.409154
SUPT6H	-0.331842	0.421964
CRY2	-0.331356	0.422686
ESPL1	-0.331317	0.422745
PIAS3	-0.330022	0.424671
NUDT4	-0.328539	0.426881
CEP128	-0.326598	0.429782
NCSTN	-0.324228	0.433334
RPS29	-0.323064	0.435084
UBE2D2	-0.315728	0.446175
PIK3CG	-0.315217	0.446951
ZNF574	-0.312618	0.450911
WDR74	-0.311475	0.452658
RALBP1	-0.308092	0.457843
AMPD2	-0.307854	0.458208
MTRNR2L10	-0.304934	0.462702
CSNK2A1	-0.303377	0.465107
RPS9	-0.296983	0.475033
RBM12B	-0.290703	0.484862
POU2F2	-0.285953	0.492349
METTL7A	-0.284864	0.494072
OPA3	-0.275996	0.508187
ZNF318	-0.267843	0.521296
NUB1	-0.267413	0.521992
ZNF445	-0.265172	0.525619
MAPKAPK5	-0.263248	0.52874
MED1	-0.263059	0.529046
NOMO1	-0.261994	0.530778
RPL15	-0.260543	0.53314
MSL3	-0.252442	0.546396
USF2	-0.240064	0.566875
DDX54	-0.231144	0.581795
EIF1	-0.227975	0.587127
SFT2D2	-0.22688	0.588973
ARF3	-0.212098	0.614082
KIAA1551	-0.211536	0.615043
SLC3A2	-0.210815	0.616277
KLHL6	-0.208899	0.619561
EIF1AD	-0.207022	0.622783
POLR2H	-0.197688	0.638879
MAP3K7	-0.189602	0.652924
CHMP1B	-0.184678	0.661522
PABPC1	-0.17968	0.670281
MTRNR2L3	-0.178526	0.672308
MAPK8	-0.17754	0.674041
SYMPK	-0.17658	0.67573
E2F1	-0.174069	0.680153
TMEM170A	-0.153941	0.715889
INTS2	-0.139136	0.742467
CCNG1	-0.135195	0.749582
NAP1L1	-0.123422	0.770923
ACTG1	-0.120215	0.776758
FASN	-0.117473	0.781756
BCL2L13	-0.0899708	0.832213
STT3A	-0.088174	0.835529
EXTL3	-0.0855357	0.840401
AHCY	-0.0713899	0.866598
GPCPD1	-0.0625261	0.883069
H3F3B	-0.0604263	0.886976
PARL	-0.0503004	0.905846
MED12	-0.0316202	0.940752
ANP32E	-0.0294374	0.944837
NOP16	-0.0291838	0.945311
ADPRHL2	-0.0272068	0.949012
FEM1B	-0.0269094	0.949569
RLIM	-0.0191381	0.964125
CD59	-0.016821	0.968467
TUBA1A	-0.00779472	0.985385
PWP1	-0.00552729	0.989637
TMEM127	0.00472787	0.991135
RIOK3	0.0103336	0.980626
PHB2	0.0153559	0.971212
PPP1R12A	0.0164504	0.969161
PLEKHB2	0.0183795	0.965546
NDUFB5	0.02281	0.957246
APRT	0.0270276	0.949348
SNX4	0.0359507	0.93265
TMEM106B	0.0375316	0.929694
XIAP	0.0521306	0.902432
EHD4	0.0599145	0.887929
RNF213	0.0773798	0.855491
TRAPPC12	0.0864489	0.838714
ORAI2	0.0866894	0.83827
RAB18	0.0869663	0.837758
COX7B	0.0874261	0.836909
USP9X	0.0887343	0.834494
ACOT13	0.100081	0.813597
MDM2	0.1016	0.810806
BLOC1S5	0.1053	0.804018
FUS	0.10941	0.796487
ARFGEF1	0.111615	0.792453
SAPCD2	0.113374	0.789238
THUMPD1	0.114121	0.787873
DVL3	0.114814	0.786609
PHAX	0.116619	0.783314
SF3B4	0.121627	0.774188
NOP2	0.123755	0.770317
IQCB1	0.128137	0.762359
TPM4	0.129944	0.759084
RABL6	0.134476	0.750881
API5	0.138192	0.74417
YY1	0.142435	0.736524
C21orf59	0.143842	0.733993
FAM208A	0.148494	0.725639
GSS	0.158938	0.706972
ACAA1	0.168062	0.690767
WDR77	0.175886	0.676953
TTC7A	0.188418	0.654988
XPO7	0.196143	0.641556
ATP5F1	0.200807	0.633486
NDUFB6	0.208258	0.62066
RRP1B	0.212955	0.612617
MAVS	0.221372	0.598289
PRRC2C	0.227133	0.588545
CARHSP1	0.227321	0.588229
NTMT1	0.230638	0.582645
SERBP1	0.232454	0.579595
MCPH1	0.244607	0.559328
SF3B3	0.254091	0.543688
CARD8	0.259708	0.534501
SON	0.263026	0.5291
TPI1	0.26567	0.524811
PDPK1	0.269952	0.517893
GATAD2A	0.2743	0.510903
HSPA1B	0.286937	0.490795
XRN1	0.290095	0.485817
RAP2A	0.298409	0.472811
SMCHD1	0.300744	0.469185
GEMIN5	0.319922	0.43982
UBE2Z	0.321837	0.43693
ZNF394	0.325799	0.430977
KIF3B	0.332146	0.421514
PFAS	0.337157	0.414104
PANK2	0.34432	0.403612
MARS	0.349604	0.395946
CRLF3	0.374019	0.361371
NUP205	0.374897	0.360154
VDAC1	0.377849	0.356077
BIRC5	0.380863	0.351935
ARHGAP19	0.383759	0.347977
DPYSL2	0.386406	0.344376
USP11	0.39198	0.336851
PAPD5	0.395043	0.332749
HSPA4	0.397505	0.329469
PTEN	0.399764	0.326472
SLC25A13	0.405489	0.318936
KIAA1143	0.406738	0.317303
COPA	0.41024	0.312746
EBNA1BP2	0.410988	0.311775
CMPK1	0.419036	0.301436
GTF3C2	0.429096	0.288749
NUP37	0.43339	0.283413
TRA2B	0.434315	0.282271
BCKDK	0.434481	0.282065
SLC25A5	0.465761	0.244778
PPM1G	0.476652	0.232418
TIMM50	0.484246	0.223995
ATG3	0.500108	0.206917
ETS1	0.502332	0.20458
RBM17	0.508696	0.197966
MRPS14	0.509547	0.197091
POLR2A	0.513691	0.192856
UBE3C	0.549013	0.158748
GBAS	0.549621	0.158191
PSMD13	0.568112	0.141796
KXD1	0.568934	0.14109
MTF2	0.57082	0.139478
ARPC5	0.570943	0.139373
XPNPEP3	0.576689	0.134526
CHAF1B	0.577208	0.134094
SFPQ	0.577471	0.133874
PSMB1	0.580633	0.131254
ORC1	0.583265	0.129096
EIF4H	0.587857	0.125378
CDC6	0.594658	0.119983
HMGN2	0.603574	0.113113
EXOSC2	0.615363	0.10438
SNTB2	0.627656	0.095699
PAFAH1B1	0.647417	0.082645
HSPA8	0.648615	0.081889
CUL3	0.672989	0.067384
GSR	0.673353	0.06718
OAZ1	0.673546	0.067072
MEAF6	0.673691	0.066991
DNAJB1	0.677031	0.065139
PRPF8	0.678693	0.064228
SRSF1	0.683543	0.061615
CNOT6	0.69407	0.056163
MIS12	0.69635	0.055021
ZFAND5	0.700425	0.053017
MCTS1	0.71074	0.048139
CRK	0.736938	0.037004
PHF20	0.741865	0.035106
HSP90AA1	0.747008	0.033189
DDX42	0.769435	0.025588
PUM2	0.779686	0.022511
GLOD4	0.785236	0.020947
PAICS	0.786477	0.020606
WEE1	0.815039	0.013706
POC1A	0.85463	0.006867
HNRNPF	0.866264	0.005396
ZC3H18	0.915188	0.00143

## Sheet: Low miR-10a
Correlation test on eBL samples with Log2miR-10a expression < 10 (Lower half)
Gene	Correlation coefficient	p-value
SNTB2	0.897868	0.006056
BCKDK	0.865254	0.011889
PSMD13	-0.84868	0.015741
SAPCD2	-0.77476	0.040789
PWP1	-0.71446	0.071242
PARL	-0.71393	0.071553
XPNPEP3	0.693795	0.083803
METTL7A	0.680503	0.092455
H3F3B	-0.65829	0.107915
SCD	-0.64369	0.118755
YY1	-0.64312	0.11919
CRK	0.63616	0.124558
TUBA1A	-0.63541	0.125145
EIF1AD	0.634342	0.12598
ACAA1	-0.63027	0.129196
MIS12	-0.61893	0.138365
HNRNPF	-0.61889	0.138395
NAP1L1	0.615107	0.141526
H6PD	0.612858	0.143404
EEF2	0.589731	0.163432
VDAC1	-0.5839	0.168691
NOMO1	0.580195	0.172068
POC1A	-0.57801	0.174078
TRA2B	-0.57686	0.175138
E2F1	-0.57052	0.181053
CRY2	0.566191	0.185149
PTEN	0.549106	0.201738
EHD4	-0.54746	0.203376
TRAPPC12	-0.53964	0.211219
PFAS	0.536712	0.214199
FBXO31	0.532922	0.21808
PLEKHB2	0.516195	0.235603
ETS1	-0.50922	0.243097
MDM2	0.508629	0.243738
AMPD2	-0.50718	0.245313
CCNG1	0.506831	0.24569
FAM208A	0.505609	0.24702
ACTG1	0.504884	0.247811
EIF1	-0.50215	0.250803
BTAF1	0.499548	0.253669
GPCPD1	0.495678	0.257956
MTR	0.493739	0.260116
CD59	-0.49273	0.261246
CNST	-0.47855	0.277327
TMEM170A	0.477976	0.277984
MAPKAPK5	-0.47593	0.280341
C21orf59	-0.47087	0.286211
RNF213	-0.46612	0.291769
PSMB1	-0.462	0.296641
ZNF394	0.456125	0.303629
BLOC1S5	0.45551	0.304365
SFT2D2	0.451346	0.309371
DDX42	0.448187	0.313191
PHB2	-0.44574	0.316161
BCL2L11	0.440291	0.32283
ZFAND5	-0.4376	0.32614
RBM17	-0.42095	0.346965
RIOK3	0.419593	0.348689
RAB18	-0.41504	0.354487
APRT	0.415036	0.354495
HSPA8	-0.41114	0.359487
PHAX	0.406173	0.365901
STT3A	0.404048	0.368659
NOB1	0.399849	0.374131
GLOD4	-0.39636	0.37871
ZNF592	-0.38666	0.391537
NUDT4	0.383897	0.395219
DDX54	0.379959	0.400497
DNAJB1	0.379895	0.400583
MEAF6	-0.37878	0.402077
KIAA1143	0.37468	0.407614
COX7B	-0.37221	0.410961
UBN2	0.370634	0.413104
ARHGAP19	0.368397	0.41615
SLC3A2	0.365864	0.419611
RAP2A	-0.36569	0.419856
RPS15A	-0.35425	0.435627
CARD8	0.353264	0.43699
GOSR2	-0.35256	0.437971
RPRD1A	-0.34953	0.442189
FASN	-0.34815	0.444121
OPA3	0.339675	0.456032
MKNK2	-0.33928	0.456596
HSPA1B	0.336424	0.460634
AHSA2	0.336005	0.461227
SREBF1	-0.33597	0.461274
RBM12B	0.333602	0.46464
DVL1	-0.31825	0.486662
RPS29	-0.31821	0.486722
UBE2D2	-0.3181	0.486874
INTS2	0.315567	0.490548
BIRC5	0.311966	0.495781
SUPT6H	0.309189	0.49983
TLE3	0.304771	0.506296
KLHL6	-0.30251	0.509614
NOP2	-0.30048	0.512601
KIAA1551	-0.29919	0.51451
CHAF1B	0.29896	0.514843
TMEM109	0.298482	0.515549
MSL3	-0.29178	0.525473
WDR77	-0.29131	0.526164
SLC25A13	-0.2804	0.542474
C6orf89	0.28001	0.543055
RNF123	-0.27562	0.549654
ACOT13	-0.2739	0.552259
PHF20	-0.26659	0.56334
UBE3C	-0.26531	0.565285
MCPH1	-0.26245	0.569634
AHCY	0.260581	0.572489
ZNF445	0.256432	0.578839
CEP128	0.255197	0.580732
EXTL3	-0.24705	0.593283
EMB	0.247039	0.593293
XIAP	0.244157	0.597749
C1GALT1	-0.24415	0.597767
WDR13	0.243958	0.598058
RABL6	0.242489	0.600333
PRPF8	0.240475	0.603458
BCR	-0.23707	0.608757
API5	-0.23628	0.609979
FAM219B	-0.23512	0.611789
FEM1B	0.233048	0.615021
CUL3	-0.23103	0.61817
USP11	0.230353	0.619232
MDM4	0.229878	0.619976
TTC7A	-0.22726	0.624078
RALBP1	0.222983	0.630792
CRLF3	-0.21716	0.639961
SYMPK	0.214738	0.643796
PABPC1	0.214385	0.644355
OAZ1	0.212977	0.646583
CNOT6	0.209647	0.651862
ARFGEF1	0.207648	0.655036
HSPA4	-0.2032	0.662115
MED1	0.203107	0.662262
TMEM106B	-0.20296	0.662504
PIK3CG	0.202487	0.66325
SON	0.200554	0.666335
RPL15	-0.19933	0.668284
NDUFB6	0.199086	0.668679
THUMPD1	0.19827	0.669983
XRN1	0.197852	0.670652
IQCB1	0.197584	0.67108
SCAP	0.196615	0.672631
GTF3C2	-0.19525	0.674816
PAPD5	0.189647	0.683803
KIAA0100	0.17829	0.702113
FUS	0.174744	0.707854
ASB1	0.172084	0.712168
KXD1	0.17001	0.715534
ARPC5	-0.16757	0.719501
GBAS	-0.16628	0.721594
SFPQ	-0.16411	0.725139
ERLIN1	-0.16346	0.726202
EXOSC2	0.16257	0.727645
HSP90AA1	0.162168	0.728301
NCOR2	-0.16048	0.731052
POLR2A	-0.15885	0.733717
TPM4	0.157545	0.735851
NTMT1	-0.15626	0.737944
NCSTN	0.155077	0.739888
NDUFB5	0.154458	0.740901
PRRC2C	0.153554	0.742381
PIAS3	-0.15342	0.742609
EIF4H	-0.15315	0.743041
MTF2	-0.15232	0.744398
WEE1	0.151355	0.745985
RIOK2	0.147702	0.751979
DVL3	0.145876	0.75498
FAM168A	-0.14582	0.755068
PANK2	0.145768	0.755157
POU2F2	-0.14442	0.757367
POLR3A	0.140181	0.764352
UBXN7	0.13876	0.766695
MTRNR2L10	-0.1378	0.768283
BCL2L13	-0.1356	0.771904
LEMD3	0.134978	0.772935
EBNA1BP2	-0.13433	0.774009
GSR	0.1326	0.776865
ESPL1	0.131485	0.778709
PDPK1	0.130969	0.779562
ZNF574	0.130212	0.780814
USP9X	0.129305	0.782316
SF3B3	-0.12378	0.791463
ZC3H18	-0.12277	0.793138
DPYSL2	0.121135	0.79586
COPA	-0.11974	0.798179
KIF3B	0.117482	0.80193
ZNF318	0.115881	0.804593
CDC6	-0.11425	0.807302
USP6NL	-0.11423	0.807335
ATP5F1	0.114171	0.807438
XPO7	0.112533	0.810166
PAICS	0.111636	0.81166
SLC41A3	0.104738	0.823166
RPS9	-0.10361	0.825054
MAVS	0.100485	0.830272
CDK19	0.100403	0.830409
NUB1	0.096123	0.83757
SNX4	0.093698	0.841631
RRP1B	0.091736	0.844919
MAPK8	-0.09019	0.847502
AMMECR1L	0.088019	0.851152
ANP32E	-0.08642	0.853831
ORAI2	-0.08554	0.855314
MARS	0.08521	0.855868
CSNK2A1	0.082023	0.861222
TRPM7	0.080069	0.864506
MTRNR2L3	0.079576	0.865336
TMED5	0.077604	0.868651
SRSF1	-0.07486	0.873277
GEMIN5	-0.073	0.876401
SMCHD1	-0.06989	0.881648
GSS	0.067225	0.886134
HMGN2	-0.06371	0.892058
CHMP1B	0.060708	0.897129
GRK6	-0.05933	0.899454
NOP16	-0.0563	0.904569
ORC1	0.054546	0.907537
SERBP1	-0.04922	0.916539
PUM2	0.047076	0.920169
NUP205	-0.04577	0.922375
WDR74	-0.04387	0.925599
TIMM50	0.042315	0.928229
CMPK1	-0.04214	0.928522
MRPS14	-0.04121	0.930094
MED12	-0.04033	0.931593
SF3B4	0.040117	0.93195
POLR2H	0.039675	0.932698
GATAD2A	-0.03816	0.935262
TMEM127	-0.03732	0.936683
ARF3	0.037205	0.936882
TPI1	0.034617	0.941267
USF2	0.032474	0.944899
SLC25A5	-0.0318	0.946037
MAP3K7	0.031628	0.946333
ATG3	-0.03107	0.947273
PPP1R12A	-0.02831	0.951959
ABCB7	0.027411	0.953483
PPM1G	-0.02335	0.960369
RLIM	0.023207	0.960614
GORASP2	-0.02319	0.960646
UBTF	-0.02264	0.961582
PAFAH1B1	-0.02232	0.962118
PPP1R15B	0.02154	0.963442
MCTS1	0.018646	0.968351
CARHSP1	-0.01556	0.973596
UBE2Z	-0.01231	0.979097
NUP37	-0.01074	0.98176
ADPRHL2	0.007879	0.986624
MBD1	-0.0068	0.988452
